# Supplementary material for: Bis[2-meth­oxy-6-(phenyl­iminiomethyl)phenolate-κ2 O,O′]bis­(thio­cyanato-κN)manganese(II)
Source: Acta Crystallogr Sect E Struct Rep Online. 2011 Mar 19;67(Pt 4):m463. doi: 10.1107/S1600536811009330 (PMC3099895; doi:10.1107/S1600536811009330)
Supplement: Supplementary file 1 [file e-67-0m463-sup1.cif]

##############################################################################
###                                                                        ###
###        Electronic paper (Acta Crystallographica Section E)             ###
###                                                                        ###
##############################################################################
#                                                                            #
# This CIF contains the data in a paper accepted for publication in Acta     #
# Crystallographica Section E. It conforms to the requirements of Notes      #
# for Authors for Section E, and has been peer reviewed under the auspices   #
# of the IUCr Commission on Journals.                                        #
#                                                                            #
# Full details of the Crystallographic Information File format               #
# are given in the paper "The Crystallographic Information File (CIF):       #
# a New Standard Archive File for Crystallography" by S. R. Hall, F. H.      #
# Allen and I. D. Brown [Acta Cryst. (1991), A47, 655-685].                  #
#                                                                            #
# The current version of the core CIF dictionary is obtainable from          #
# ftp://ftp.iucr.org/pub/cif_core.dic. The current version number is 2.4.    #
#                                                                            #
# Software is freely available for graphical display of the structure(s) in  #
# this CIF.  For information consult the CIF home page http://www.iucr.org/  #
# cif/home.html                                                              #
#                                                                            #
# This file may be used for bona fide research purposes within the           #
# scientific community so long as proper attribution is given to the journal # 
# article from which it was obtained.                                        #
#                                                                            #
##############################################################################
                                             
data_I
_audit_creation_method     SHELXL97
_chemical_name_systematic
;
Bis[2-methoxy-6-(phenyliminiomethyl)phenolate-
\k^2^<i>O</i>,<i>O</i>']bis(thiocyanato-\k<i>N</i>)manganese(II)
;
_chemical_name_common     ?
_chemical_formula_moiety     'C30 H26 Mn N4 O4 S2'
_chemical_formula_sum     'C30 H26 Mn N4 O4 S2'
_chemical_formula_iupac     '[Mn (N C S)2 (C14 H13 N O2)2]'
_chemical_formula_weight     625.61
_chemical_melting_point     ?
_symmetry_cell_setting     triclinic
_symmetry_space_group_name_H-M     'P -1'
_symmetry_space_group_name_Hall     '-P 1'
loop_
    _symmetry_equiv_pos_as_xyz
    'x, y, z'
    '-x, -y, -z'
_cell_length_a     9.0204(2)
_cell_length_b     9.3070(2)
_cell_length_c     9.4087(2)
_cell_angle_alpha     87.4170(10)
_cell_angle_beta     82.0100(10)
_cell_angle_gamma     65.6930(10)
_cell_volume     712.81(3)
_cell_formula_units_Z     1
_cell_measurement_reflns_used     4271
_cell_measurement_theta_min     2.19
_cell_measurement_theta_max     25.00
_cell_measurement_temperature     296(2)
_exptl_crystal_description     block
_exptl_crystal_colour     red
_exptl_crystal_size_max     0.288
_exptl_crystal_size_mid     0.167
_exptl_crystal_size_min     0.047
_exptl_crystal_density_diffrn     1.457
_exptl_crystal_density_meas     ?
_exptl_crystal_density_method     'not measured'
_exptl_crystal_F_000     323
_exptl_absorpt_coefficient_mu     0.653
_exptl_absorpt_correction_type     multi-scan
_exptl_absorpt_process_details     '(SADABS; Sheldrick, 1996)'
_exptl_absorpt_correction_T_min     0.877
_exptl_absorpt_correction_T_max     0.970
_exptl_special_details
;
;
_diffrn_ambient_temperature     296(2)
_diffrn_radiation_type     MoK\a
_diffrn_radiation_wavelength     0.71073
_diffrn_radiation_source     'fine-focus sealed tube'
_diffrn_radiation_monochromator     graphite
_diffrn_measurement_device_type     'Bruker APEXII area-detector'
_diffrn_measurement_method     '\f and \w'
_diffrn_detector_area_resol_mean     ?
_diffrn_reflns_number     9483
_diffrn_reflns_av_R_equivalents     0.0222
_diffrn_reflns_av_sigmaI/netI     0.0198
_diffrn_reflns_theta_min     2.19
_diffrn_reflns_theta_max     25.00
_diffrn_reflns_theta_full     25.00
_diffrn_measured_fraction_theta_max     0.995
_diffrn_measured_fraction_theta_full     0.995
_diffrn_reflns_limit_h_min     -10
_diffrn_reflns_limit_h_max     10
_diffrn_reflns_limit_k_min     -11
_diffrn_reflns_limit_k_max     11
_diffrn_reflns_limit_l_min     -11
_diffrn_reflns_limit_l_max     11
_diffrn_standards_number     ?
_diffrn_standards_interval_count     ?
_diffrn_standards_interval_time     ?
_diffrn_standards_decay_%     ?
_refine_special_details
;
Refinement of <i>F</i>^2^ against ALL reflections. The weighted <i>R</i>-factor
<i>wR</i> and goodness of fit <i>S</i> are based on <i>F</i>^2^, conventional
<i>R</i>-factors <i>R</i> are based on <i>F</i>, with <i>F</i> set to zero for
negative <i>F</i>^2^. The threshold expression of <i>F</i>^2^ >
\s(<i>F</i>^2^) is used only for calculating <i>R</i>-factors(gt) <i>etc</i>.
and is not relevant to the choice of reflections for refinement.
<i>R</i>-factors based on <i>F</i>^2^ are statistically about twice as large
as those based on <i>F</i>, and <i>R</i>-factors based on ALL data will be
even larger.
;
_reflns_number_total     2509
_reflns_number_gt     2233
_reflns_threshold_expression     I>2\s(I)
_refine_ls_structure_factor_coef     Fsqd
_refine_ls_matrix_type     full
_refine_ls_R_factor_all     0.0323
_refine_ls_R_factor_gt     0.0278
_refine_ls_wR_factor_gt     0.0742
_refine_ls_wR_factor_ref     0.0769
_refine_ls_goodness_of_fit_ref     1.061
_refine_ls_restrained_S_all     1.066
_refine_ls_number_reflns     2509
_refine_ls_number_parameters     188
_refine_ls_number_restraints     2
_refine_ls_hydrogen_treatment     constr
_refine_ls_weighting_scheme     calc
_refine_ls_weighting_details
       'calc w = 1/[\s^2^(Fo^2^)+(0.0423P)^2^+0.1242P] where P=(Fo^2^+2Fc^2^)/3'
_atom_sites_solution_hydrogens     geom
_atom_sites_solution_primary     direct
_atom_sites_solution_secondary     difmap
_refine_ls_shift/su_max     0.001
_refine_ls_shift/su_mean     0.000
_refine_diff_density_max     0.170
_refine_diff_density_min     -0.239
_refine_ls_extinction_method     none
_refine_ls_extinction_coef     ?
loop_
    _atom_type_symbol
    _atom_type_description
    _atom_type_scat_dispersion_real
    _atom_type_scat_dispersion_imag
    _atom_type_scat_source
    'C' 'C' 0.0033 0.0016
                         'International Tables Vol C Tables 4.2.6.8 and 6.1.1.4'
    'H' 'H' 0.0000 0.0000
                         'International Tables Vol C Tables 4.2.6.8 and 6.1.1.4'
    'N' 'N' 0.0061 0.0033
                         'International Tables Vol C Tables 4.2.6.8 and 6.1.1.4'
    'O' 'O' 0.0106 0.0060
                         'International Tables Vol C Tables 4.2.6.8 and 6.1.1.4'
    'S' 'S' 0.1246 0.1234
                         'International Tables Vol C Tables 4.2.6.8 and 6.1.1.4'
    'Mn' 'Mn' 0.3368 0.7283
                         'International Tables Vol C Tables 4.2.6.8 and 6.1.1.4'
_computing_data_collection     'APEX2 (Bruker, 2006)'
_computing_cell_refinement     'SAINT (Bruker, 2006)'
_computing_data_reduction     'SAINT (Bruker, 2006)'
_computing_structure_solution     'SHELXS97 (Sheldrick, 2008)'
_computing_structure_refinement     'SHELXL97 (Sheldrick, 2008)'
_computing_molecular_graphics     'SHELXTL (Sheldrick, 2008)'
_computing_publication_material     'SHELXL97 (Sheldrick, 2008)'
loop_
    _atom_site_type_symbol
    _atom_site_label
    _atom_site_fract_x
    _atom_site_fract_y
    _atom_site_fract_z
    _atom_site_U_iso_or_equiv
    _atom_site_adp_type
    _atom_site_calc_flag
    _atom_site_refinement_flags
    _atom_site_occupancy
    _atom_site_disorder_assembly
    _atom_site_disorder_group
    Mn Mn1 0.0000 0.5000 0.5000 0.03697(13) Uani d SU 1 . .
    S S1 0.00911(6) 0.11697(6) 0.14672(6) 0.05653(16) Uani d U 1 . .
    O O1 0.24701(13) 0.46530(13) 0.41948(12) 0.0385(3) Uani d . 1 . .
    N N1 0.48105(16) 0.51194(15) 0.24678(14) 0.0354(3) Uani d . 1 . .
    H H1A 0.3779 0.5397 0.2737 0.043 Uiso calc R 1 . .
    O O2 0.16157(14) 0.30666(15) 0.63303(13) 0.0465(3) Uani d . 1 . .
    C C7 0.36297(19) 0.35112(18) 0.47429(16) 0.0320(3) Uani d . 1 . .
    C C13 0.32723(19) 0.25949(19) 0.58901(17) 0.0361(4) Uani d . 1 . .
    C C9 0.53201(19) 0.31088(19) 0.42564(17) 0.0354(4) Uani d . 1 . .
    C C15 0.01407(19) 0.2348(2) 0.26679(19) 0.0401(4) Uani d U 1 . .
    C C8 0.58045(19) 0.3952(2) 0.31424(18) 0.0389(4) Uani d . 1 . .
    H H8A 0.6924 0.3648 0.2870 0.047 Uiso calc R 1 . .
    C C4 0.5244(2) 0.59880(19) 0.13313(17) 0.0358(4) Uani d . 1 . .
    C C3 0.6852(2) 0.5520(2) 0.06908(19) 0.0451(4) Uani d . 1 . .
    H H3A 0.7678 0.4615 0.0990 0.054 Uiso calc R 1 . .
    C C12 0.4481(2) 0.1394(2) 0.64754(19) 0.0452(4) Uani d . 1 . .
    H H12A 0.4207 0.0812 0.7213 0.054 Uiso calc R 1 . .
    C C5 0.4016(2) 0.7315(2) 0.08693(19) 0.0441(4) Uani d . 1 . .
    H H5A 0.2935 0.7612 0.1290 0.053 Uiso calc R 1 . .
    C C2 0.7210(2) 0.6418(2) -0.0399(2) 0.0537(5) Uani d . 1 . .
    H H2A 0.8288 0.6114 -0.0832 0.064 Uiso calc R 1 . .
    N N2 0.01391(19) 0.3211(2) 0.35072(18) 0.0554(4) Uani d U 1 . .
    C C10 0.6546(2) 0.1866(2) 0.4902(2) 0.0475(4) Uani d . 1 . .
    H H10A 0.7647 0.1625 0.4585 0.057 Uiso calc R 1 . .
    C C1 0.5992(3) 0.7757(2) -0.0853(2) 0.0551(5) Uani d . 1 . .
    H H1B 0.6248 0.8357 -0.1583 0.066 Uiso calc R 1 . .
    C C11 0.6141(2) 0.1025(2) 0.5974(2) 0.0514(5) Uani d . 1 . .
    H H11A 0.6960 0.0202 0.6380 0.062 Uiso calc R 1 . .
    C C6 0.4396(2) 0.8202(2) -0.0220(2) 0.0529(5) Uani d . 1 . .
    H H6A 0.3570 0.9103 -0.0526 0.063 Uiso calc R 1 . .
    C C14 0.1088(3) 0.2163(3) 0.7377(3) 0.0723(7) Uani d . 1 . .
    H H14A 0.1511 0.2175 0.8256 0.108 Uiso calc R 1 . .
    H H14B 0.1487 0.1096 0.7035 0.108 Uiso calc R 1 . .
    H H14C -0.0089 0.2609 0.7546 0.108 Uiso calc R 1 . .
loop_
    _atom_site_aniso_label
    _atom_site_aniso_U_11
    _atom_site_aniso_U_22
    _atom_site_aniso_U_33
    _atom_site_aniso_U_12
    _atom_site_aniso_U_13
    _atom_site_aniso_U_23
    Mn1 0.02590(19) 0.0477(2) 0.0377(2) -0.01664(16) -0.00189(14) 0.00535(15)
    S1 0.0503(3) 0.0525(3) 0.0652(3) -0.0210(2) 0.0012(2) -0.0120(2)
    O1 0.0265(6) 0.0450(7) 0.0419(6) -0.0142(5) -0.0032(5) 0.0135(5)
    N1 0.0272(7) 0.0401(8) 0.0386(7) -0.0153(6) 0.0018(6) 0.0017(6)
    O2 0.0352(6) 0.0583(8) 0.0466(7) -0.0229(6) -0.0025(5) 0.0208(6)
    C7 0.0309(8) 0.0344(8) 0.0321(8) -0.0152(7) -0.0033(6) 0.0011(6)
    C13 0.0345(9) 0.0419(9) 0.0347(8) -0.0188(7) -0.0038(7) 0.0027(7)
    C9 0.0306(8) 0.0381(9) 0.0355(8) -0.0132(7) -0.0018(6) 0.0021(7)
    C15 0.0272(8) 0.0426(10) 0.0477(10) -0.0136(7) 0.0009(7) 0.0048(7)
    C8 0.0263(8) 0.0460(10) 0.0418(9) -0.0139(7) 0.0010(7) 0.0012(7)
    C4 0.0367(9) 0.0379(9) 0.0359(8) -0.0199(7) 0.0000(7) -0.0004(7)
    C3 0.0359(9) 0.0495(11) 0.0469(10) -0.0175(8) 0.0016(8) 0.0083(8)
    C12 0.0488(11) 0.0445(10) 0.0409(9) -0.0184(8) -0.0078(8) 0.0120(8)
    C5 0.0382(10) 0.0441(10) 0.0468(10) -0.0154(8) -0.0008(8) 0.0022(8)
    C2 0.0426(10) 0.0636(12) 0.0546(11) -0.0263(10) 0.0068(9) 0.0085(9)
    N2 0.0465(9) 0.0663(11) 0.0562(10) -0.0280(8) 0.0035(8) -0.0098(8)
    C10 0.0306(9) 0.0516(11) 0.0512(11) -0.0089(8) -0.0038(8) 0.0063(8)
    C1 0.0620(13) 0.0575(12) 0.0500(11) -0.0318(11) -0.0014(9) 0.0142(9)
    C11 0.0422(10) 0.0481(11) 0.0531(11) -0.0073(8) -0.0115(8) 0.0139(9)
    C6 0.0541(12) 0.0450(11) 0.0542(11) -0.0160(9) -0.0076(9) 0.0124(9)
    C14 0.0556(13) 0.0807(16) 0.0782(15) -0.0333(12) 0.0049(11) 0.0363(12)
_geom_special_details
;
All e.s.d.'s (except the e.s.d. in the dihedral angle between two l.s. planes)
are estimated using the full covariance matrix. The cell e.s.d.'s are taken
into account individually in the estimation of e.s.d.'s in distances, angles
and torsion angles; correlations between e.s.d.'s in cell parameters are only
used when they are defined by crystal symmetry. An approximate (isotropic)
treatment of cell e.s.d.'s is used for estimating e.s.d.'s involving l.s.
planes.
;
loop_
    _geom_bond_atom_site_label_1
    _geom_bond_atom_site_label_2
    _geom_bond_site_symmetry_2
    _geom_bond_distance
    _geom_bond_publ_flag
    Mn1 O1 . 2.1455(10) ?
    Mn1 O1 2_566 2.1455(10) ?
    Mn1 N2 . 2.1794(16) ?
    Mn1 N2 2_566 2.1794(16) ?
    Mn1 O2 . 2.2525(12) ?
    Mn1 O2 2_566 2.2525(12) ?
    S1 C15 . 1.6270(19) ?
    O1 C7 . 1.2942(19) ?
    N1 C8 . 1.297(2) ?
    N1 C4 . 1.420(2) ?
    N1 H1A . 0.8600 ?
    O2 C13 . 1.3790(19) ?
    O2 C14 . 1.424(2) ?
    C7 C9 . 1.423(2) ?
    C7 C13 . 1.429(2) ?
    C13 C12 . 1.360(2) ?
    C9 C8 . 1.409(2) ?
    C9 C10 . 1.414(2) ?
    C15 N2 . 1.151(2) ?
    C8 H8A . 0.9300 ?
    C4 C5 . 1.379(2) ?
    C4 C3 . 1.384(2) ?
    C3 C2 . 1.381(2) ?
    C3 H3A . 0.9300 ?
    C12 C11 . 1.406(3) ?
    C12 H12A . 0.9300 ?
    C5 C6 . 1.381(3) ?
    C5 H5A . 0.9300 ?
    C2 C1 . 1.378(3) ?
    C2 H2A . 0.9300 ?
    C10 C11 . 1.351(3) ?
    C10 H10A . 0.9300 ?
    C1 C6 . 1.376(3) ?
    C1 H1B . 0.9300 ?
    C11 H11A . 0.9300 ?
    C6 H6A . 0.9300 ?
    C14 H14A . 0.9600 ?
    C14 H14B . 0.9600 ?
    C14 H14C . 0.9600 ?
loop_
    _geom_angle_atom_site_label_1
    _geom_angle_atom_site_label_2
    _geom_angle_atom_site_label_3
    _geom_angle_site_symmetry_1
    _geom_angle_site_symmetry_3
    _geom_angle
    _geom_angle_publ_flag
    O1 Mn1 O1 . 2_566 180.0 ?
    O1 Mn1 N2 . . 90.41(5) ?
    O1 Mn1 N2 2_566 . 89.59(5) ?
    O1 Mn1 N2 . 2_566 89.59(5) ?
    O1 Mn1 N2 2_566 2_566 90.41(5) ?
    N2 Mn1 N2 . 2_566 180.00(7) ?
    O1 Mn1 O2 . . 74.23(4) ?
    O1 Mn1 O2 2_566 . 105.77(4) ?
    N2 Mn1 O2 . . 88.99(6) ?
    N2 Mn1 O2 2_566 . 91.01(6) ?
    O1 Mn1 O2 . 2_566 105.77(4) ?
    O1 Mn1 O2 2_566 2_566 74.23(4) ?
    N2 Mn1 O2 . 2_566 91.01(6) ?
    N2 Mn1 O2 2_566 2_566 88.99(6) ?
    O2 Mn1 O2 . 2_566 180.00(5) ?
    C7 O1 Mn1 . . 116.71(9) ?
    C8 N1 C4 . . 126.92(14) ?
    C8 N1 H1A . . 116.5 ?
    C4 N1 H1A . . 116.5 ?
    C13 O2 C14 . . 119.03(14) ?
    C13 O2 Mn1 . . 114.02(9) ?
    C14 O2 Mn1 . . 126.09(12) ?
    O1 C7 C9 . . 122.31(14) ?
    O1 C7 C13 . . 121.33(14) ?
    C9 C7 C13 . . 116.36(14) ?
    C12 C13 O2 . . 124.73(15) ?
    C12 C13 C7 . . 121.84(15) ?
    O2 C13 C7 . . 113.42(14) ?
    C8 C9 C10 . . 118.78(15) ?
    C8 C9 C7 . . 120.86(15) ?
    C10 C9 C7 . . 120.35(15) ?
    N2 C15 S1 . . 178.24(18) ?
    N1 C8 C9 . . 125.08(14) ?
    N1 C8 H8A . . 117.5 ?
    C9 C8 H8A . . 117.5 ?
    C5 C4 C3 . . 120.42(16) ?
    C5 C4 N1 . . 118.22(14) ?
    C3 C4 N1 . . 121.36(15) ?
    C2 C3 C4 . . 119.02(17) ?
    C2 C3 H3A . . 120.5 ?
    C4 C3 H3A . . 120.5 ?
    C13 C12 C11 . . 120.51(16) ?
    C13 C12 H12A . . 119.7 ?
    C11 C12 H12A . . 119.7 ?
    C4 C5 C6 . . 119.83(16) ?
    C4 C5 H5A . . 120.1 ?
    C6 C5 H5A . . 120.1 ?
    C1 C2 C3 . . 120.86(17) ?
    C1 C2 H2A . . 119.6 ?
    C3 C2 H2A . . 119.6 ?
    C15 N2 Mn1 . . 175.35(17) ?
    C11 C10 C9 . . 120.88(16) ?
    C11 C10 H10A . . 119.6 ?
    C9 C10 H10A . . 119.6 ?
    C6 C1 C2 . . 119.66(18) ?
    C6 C1 H1B . . 120.2 ?
    C2 C1 H1B . . 120.2 ?
    C10 C11 C12 . . 120.05(17) ?
    C10 C11 H11A . . 120.0 ?
    C12 C11 H11A . . 120.0 ?
    C1 C6 C5 . . 120.20(18) ?
    C1 C6 H6A . . 119.9 ?
    C5 C6 H6A . . 119.9 ?
    O2 C14 H14A . . 109.5 ?
    O2 C14 H14B . . 109.5 ?
    H14A C14 H14B . . 109.5 ?
    O2 C14 H14C . . 109.5 ?
    H14A C14 H14C . . 109.5 ?
    H14B C14 H14C . . 109.5 ?
loop_
    _geom_torsion_atom_site_label_1
    _geom_torsion_atom_site_label_2
    _geom_torsion_atom_site_label_3
    _geom_torsion_atom_site_label_4
    _geom_torsion_site_symmetry_1
    _geom_torsion_site_symmetry_2
    _geom_torsion_site_symmetry_3
    _geom_torsion_site_symmetry_4
    _geom_torsion
    _geom_torsion_publ_flag
    N2 Mn1 O1 C7 . . . . -84.38(11) ?
    N2 Mn1 O1 C7 2_566 . . . 95.62(11) ?
    O2 Mn1 O1 C7 . . . . 4.46(10) ?
    O2 Mn1 O1 C7 2_566 . . . -175.54(10) ?
    O1 Mn1 O2 C13 . . . . -4.72(10) ?
    O1 Mn1 O2 C13 2_566 . . . 175.28(10) ?
    N2 Mn1 O2 C13 . . . . 85.99(11) ?
    N2 Mn1 O2 C13 2_566 . . . -94.01(11) ?
    O1 Mn1 O2 C14 . . . . -173.90(17) ?
    O1 Mn1 O2 C14 2_566 . . . 6.10(17) ?
    N2 Mn1 O2 C14 . . . . -83.19(17) ?
    N2 Mn1 O2 C14 2_566 . . . 96.81(17) ?
    Mn1 O1 C7 C9 . . . . 176.96(11) ?
    Mn1 O1 C7 C13 . . . . -3.79(19) ?
    C14 O2 C13 C12 . . . . -6.3(3) ?
    Mn1 O2 C13 C12 . . . . -176.32(13) ?
    C14 O2 C13 C7 . . . . 174.40(17) ?
    Mn1 O2 C13 C7 . . . . 4.39(17) ?
    O1 C7 C13 C12 . . . . -179.92(15) ?
    C9 C7 C13 C12 . . . . -0.6(2) ?
    O1 C7 C13 O2 . . . . -0.6(2) ?
    C9 C7 C13 O2 . . . . 178.68(13) ?
    O1 C7 C9 C8 . . . . 0.1(2) ?
    C13 C7 C9 C8 . . . . -179.21(15) ?
    O1 C7 C9 C10 . . . . 179.05(15) ?
    C13 C7 C9 C10 . . . . -0.2(2) ?
    C4 N1 C8 C9 . . . . -179.22(15) ?
    C10 C9 C8 N1 . . . . -179.53(16) ?
    C7 C9 C8 N1 . . . . -0.5(3) ?
    C8 N1 C4 C5 . . . . -172.09(16) ?
    C8 N1 C4 C3 . . . . 8.3(3) ?
    C5 C4 C3 C2 . . . . 1.1(3) ?
    N1 C4 C3 C2 . . . . -179.25(16) ?
    O2 C13 C12 C11 . . . . -178.46(16) ?
    C7 C13 C12 C11 . . . . 0.8(3) ?
    C3 C4 C5 C6 . . . . -1.3(3) ?
    N1 C4 C5 C6 . . . . 179.06(16) ?
    C4 C3 C2 C1 . . . . -0.3(3) ?
    C8 C9 C10 C11 . . . . 179.98(17) ?
    C7 C9 C10 C11 . . . . 1.0(3) ?
    C3 C2 C1 C6 . . . . -0.5(3) ?
    C9 C10 C11 C12 . . . . -0.9(3) ?
    C13 C12 C11 C10 . . . . 0.0(3) ?
    C2 C1 C6 C5 . . . . 0.3(3) ?
    C4 C5 C6 C1 . . . . 0.6(3) ?
loop_
    _geom_hbond_atom_site_label_D
    _geom_hbond_atom_site_label_H
    _geom_hbond_atom_site_label_A
    _geom_hbond_site_symmetry_A
    _geom_hbond_distance_DH
    _geom_hbond_distance_HA
    _geom_hbond_distance_DA
    _geom_hbond_angle_DHA
    N1 H1A O1 . 0.86 1.97 2.6501(16) 134.8
data_global
_journal_date_recd_electronic     2011-03-10
_journal_date_accepted     2011-03-11
_journal_name_full     'Acta Crystallographica, Section E'
_journal_year     2011
_journal_volume     67
_journal_issue      4
_journal_page_first     m463
_journal_page_last     m463
_journal_paper_category     QM
_journal_coeditor_code     NG5130
_publ_contact_author_name     'Guo-Liang Zhao'
_publ_contact_author_address
;
College of Chemistry and Life Sciences
Zhejiang Normal University
Jinhua
Zhejiang 321004
People's Republic of China
and Zhejiang Normal University Xingzhi College
Jinhua
Zhejiang 321004
People's Republic of China
;
_publ_contact_author_email     sky53@zjnu.cn
_publ_contact_author_fax     '86-579-82282595'
_publ_contact_author_phone     '86-579-82283925'
_publ_section_title
;\
Bis[2-methoxy-6-(phenyliminiomethyl)phenolate-\k^2^<i>O</i>,<i>O</i>']\
bis(thiocyanato-\k<i>N</i>)manganese(II)
;
loop_
    _publ_author_name
    _publ_author_address
    'Jin-Bei Shen'
;
College of Chemistry and Life Science
Zhejiang Normal University
Jinhua
Zhejiang 321004
People's Republic of China
;
    'Guo-Di Ge'
;
College of Chemistry and Life Science
Zhejiang Normal University
Jinhua
Zhejiang 321004
People's Republic of China
;
    'Guo-Liang Zhao'
;
College of Chemistry and Life Sciences
Zhejiang Normal University
Jinhua
Zhejiang 321004
People's Republic of China
and Xingzhi College
Zhejiang Normal University
Jinhua
Zhejiang 321004
People's Republic of China
;
