# Supplementary material for: Bis[2-meth­oxy-6-(phenyl­iminiomethyl)phenolate-κ2 O,O′]bis­(thio­cyanato-κN)manganese(II)
Source: Acta Crystallogr Sect E Struct Rep Online. 2011 Mar 19;67(Pt 4):m463. doi: 10.1107/S1600536811009330 (PMC3099895; doi:10.1107/S1600536811009330)
Supplement: Supplementary file 2 [file e-67-0m463-Isup2.hkl]

# 
# h,k,l, Fc-squared, Fo-squared, sigma(Fo-squared) and status flag 
# 
data_I
_shelx_title ' a in P-1' 
_shelx_refln_list_code          4 
_shelx_F_calc_maximum      152.25 
_exptl_crystal_F_000       323.00 
_reflns_d_resolution_high  0.8409 
 
loop_ 
 _symmetry_equiv_pos_as_xyz 
 'x, y, z' 
 '-x, -y, -z' 
 
_cell_length_a     9.0204 
_cell_length_b     9.3070 
_cell_length_c     9.4087 
_cell_angle_alpha  87.417 
_cell_angle_beta   82.010 
_cell_angle_gamma  65.693 
 
_shelx_F_squared_multiplier     1.000 
 
loop_ 
 _refln_index_h 
 _refln_index_k 
 _refln_index_l 
 _refln_F_squared_calc 
 _refln_F_squared_meas 
 _refln_F_squared_sigma 
 _refln_observed_status 
   1   0   0      568.30      467.52      6.14 o 
   2   0   0     5209.45     4944.41     50.17 o 
   3   0   0     2676.74     2686.11     22.66 o 
   4   0   0     1152.52     1129.66      9.67 o 
   5   0   0      963.65      942.22      9.25 o 
   6   0   0      706.27      705.56      8.15 o 
   7   0   0      456.70      452.26      6.48 o 
   8   0   0      283.46      298.75      5.76 o 
   9   0   0      119.90      123.93      5.17 o 
  -9   1   0        7.03        7.09      2.34 o 
  -8   1   0        2.84        2.69      1.72 o 
  -7   1   0        8.47        6.09      1.25 o 
  -6   1   0       35.74       37.27      1.63 o 
  -5   1   0        0.31        0.30      0.39 o 
  -4   1   0      146.55      142.48      2.15 o 
  -3   1   0        0.32        2.71      0.66 o 
  -2   1   0      883.58      881.00     16.14 o 
  -1   1   0     1778.89     1700.09     17.81 o 
   0   1   0     3144.58     3055.43     31.04 o 
   1   1   0      400.79      418.78      4.71 o 
   2   1   0      729.05      680.15      7.35 o 
   3   1   0       37.61       40.47      1.05 o 
   4   1   0     1869.72     1998.80     16.07 o 
   5   1   0       73.42      102.39      2.27 o 
   6   1   0       78.71       89.81      2.34 o 
   7   1   0      122.21      122.44      3.26 o 
   8   1   0      151.68      149.30      3.94 o 
   9   1   0       41.23       44.49      2.51 o 
  10   1   0       19.07       15.52      4.61 o 
  -8   2   0       74.39       80.61      5.26 o 
  -7   2   0       11.09       11.63      1.63 o 
  -6   2   0        4.08        4.26      1.36 o 
  -5   2   0      145.75      143.70      2.40 o 
  -4   2   0      458.81      454.85      4.00 o 
  -3   2   0      299.83      272.94      2.53 o 
  -2   2   0      150.62      122.61      1.55 o 
  -1   2   0      372.74      388.67      6.17 o 
   0   2   0      549.10      561.21      6.59 o 
   1   2   0     1992.14     1972.80     29.02 o 
   2   2   0      144.49      172.46      2.68 o 
   3   2   0      292.71      313.42      3.88 o 
   4   2   0     2710.72     2788.31     25.90 o 
   5   2   0      182.88      226.17      3.36 o 
   6   2   0       33.55       31.81      1.33 o 
   7   2   0        2.75        1.76      0.73 o 
   8   2   0       62.69       55.52      2.49 o 
   9   2   0       52.63       55.25      2.73 o 
  10   2   0        0.46        0.29      1.17 o 
  -8   3   0       75.70       69.22      5.06 o 
  -7   3   0        9.75       10.50      2.80 o 
  -6   3   0       76.09       70.64      2.59 o 
  -5   3   0        3.73        3.42      1.03 o 
  -4   3   0      311.85      316.86      3.54 o 
  -3   3   0      627.70      587.45      4.78 o 
  -2   3   0      779.66      762.05      6.04 o 
  -1   3   0       89.02       77.29      1.28 o 
   0   3   0     1566.79     1503.19     13.04 o 
   1   3   0      124.45      127.76      1.96 o 
   2   3   0      668.62      616.18      8.39 o 
   3   3   0       81.10       78.47      1.62 o 
   4   3   0      922.39      863.53      9.19 o 
   5   3   0      931.63      944.08     11.47 o 
   6   3   0       11.54        7.77      0.80 o 
   7   3   0      165.74      163.24      3.69 o 
   8   3   0       85.08       92.12      3.23 o 
   9   3   0      402.99      390.05      7.22 o 
  10   3   0       16.83       20.80      3.20 o 
  -7   4   0        9.13        8.57      1.94 o 
  -6   4   0       37.32       40.05      2.28 o 
  -5   4   0       46.97       47.94      2.23 o 
  -4   4   0       19.35       19.90      1.52 o 
  -3   4   0       11.80       10.78      0.81 o 
  -2   4   0        0.39        0.21      0.29 o 
  -1   4   0       79.31       85.70      1.58 o 
   0   4   0       25.73       22.68      0.94 o 
   1   4   0      100.37       97.45      1.88 o 
   2   4   0       84.87       96.12      2.07 o 
   3   4   0        0.22        0.38      0.32 o 
   4   4   0       49.16       50.11      1.48 o 
   5   4   0       81.88       92.73      2.45 o 
   6   4   0        0.29        0.13      0.43 o 
   7   4   0       49.83       47.81      2.04 o 
   8   4   0        0.52        1.06      0.72 o 
   9   4   0       15.93       15.39      1.47 o 
  10   4   0       19.84       15.04      1.69 o 
  -6   5   0      112.52      120.41      5.74 o 
  -5   5   0       95.04       98.77      3.18 o 
  -4   5   0      137.84      131.95      3.53 o 
  -3   5   0      211.82      207.44      3.85 o 
  -2   5   0      312.79      300.01      3.85 o 
  -1   5   0      284.65      265.93      3.21 o 
   0   5   0      827.51      788.75      7.77 o 
   1   5   0     1077.33     1033.93     11.47 o 
   2   5   0      597.44      561.69      7.31 o 
   3   5   0      101.27       90.95      2.25 o 
   4   5   0     1269.31     1212.93     14.00 o 
   5   5   0      571.73      540.53      7.63 o 
   6   5   0      514.77      502.06      8.55 o 
   7   5   0      186.76      185.81      4.92 o 
   8   5   0      131.30      139.63      4.52 o 
   9   5   0        8.67        8.62      1.68 o 
  10   5   0      144.52      138.18      4.54 o 
  -5   6   0        0.34        0.72      0.95 o 
  -4   6   0       25.85       25.92      1.84 o 
  -3   6   0       12.49       13.32      1.35 o 
  -2   6   0        7.05        5.67      0.80 o 
  -1   6   0        0.21        0.20      0.43 o 
   0   6   0       96.29       90.61      2.02 o 
   1   6   0      141.51      146.51      3.26 o 
   2   6   0      139.54      142.86      2.77 o 
   3   6   0       76.81       79.63      2.28 o 
   4   6   0      346.99      337.46      5.37 o 
   5   6   0       29.35       26.92      1.76 o 
   6   6   0      143.59      138.77      3.95 o 
   7   6   0      147.44      145.69      4.30 o 
   8   6   0      140.40      134.05      4.46 o 
   9   6   0       16.80       21.42      2.30 o 
  10   6   0       39.87       38.30      3.28 o 
  -4   7   0       10.81       10.07      2.04 o 
  -3   7   0       64.35       63.56      4.91 o 
  -2   7   0        4.46        3.42      1.76 o 
  -1   7   0        1.66        1.73      0.81 o 
   0   7   0       38.61       39.90      2.72 o 
   1   7   0       84.89       92.13      3.18 o 
   2   7   0       49.12       52.34      3.71 o 
   3   7   0       16.08       19.37      1.40 o 
   4   7   0        7.14        6.63      1.27 o 
   5   7   0        0.49        0.27      0.56 o 
   6   7   0       67.29       68.07      2.87 o 
   7   7   0      112.36      111.15      6.11 o 
   8   7   0      387.76      406.97      8.60 o 
   9   7   0        7.68        4.77      1.45 o 
  10   7   0       34.65       32.55      3.06 o 
  -3   8   0       53.76       53.24      3.56 o 
  -2   8   0      118.59      129.26      7.79 o 
  -1   8   0        3.28        3.44      1.59 o 
   0   8   0      132.84      135.66      4.30 o 
   1   8   0      193.10      190.72      6.41 o 
   2   8   0      151.50      153.86      4.14 o 
   3   8   0      259.46      259.10      4.94 o 
   4   8   0      260.34      256.86      5.81 o 
   5   8   0      226.87      225.60      6.52 o 
   6   8   0      174.03      160.86      4.66 o 
   7   8   0        2.66        1.91      0.86 o 
   8   8   0      286.49      284.33     10.09 o 
   9   8   0       33.50       28.28      2.70 o 
  -2   9   0       40.62       44.12      5.39 o 
  -1   9   0       77.03       77.61      6.56 o 
   0   9   0        1.20        0.71      1.57 o 
   1   9   0        0.13        0.67      1.04 o 
   2   9   0       23.45       24.61      2.16 o 
   3   9   0       32.52       34.32      2.06 o 
   4   9   0       12.56       11.20      1.85 o 
   5   9   0        1.16        0.93      1.00 o 
   6   9   0        0.16        1.03      0.99 o 
   7   9   0        0.44        0.00      0.95 o 
   8   9   0       20.25       21.35      1.99 o 
   9   9   0        6.55        6.82      2.64 o 
   0  10   0       22.32       33.89      3.46 o 
   1  10   0        2.34        4.62      2.24 o 
   2  10   0      134.28      159.00      5.74 o 
   3  10   0       74.09       77.12      3.48 o 
   4  10   0       68.13       72.26      3.59 o 
   5  10   0       15.23       15.27      1.93 o 
   6  10   0       22.07       23.26      2.32 o 
   7  10   0        6.92        4.96      1.51 o 
   8  10   0        2.97        3.08      1.56 o 
   4  11   0       39.03       37.63      3.68 o 
   5  11   0       28.24       31.49      2.81 o 
  -7 -10   1        1.51        2.20      1.36 o 
  -6 -10   1        5.00        4.49      1.32 o 
  -5 -10   1        2.93        1.23      1.08 o 
  -4 -10   1       43.39       47.08      3.50 o 
  -3 -10   1        0.32        0.45      1.20 o 
  -2 -10   1       26.29       26.21      3.01 o 
  -1 -10   1        9.66       11.60      1.88 o 
   0 -10   1        0.70        3.35      1.87 o 
  -8  -9   1       12.71       12.71      1.96 o 
  -7  -9   1      103.33      106.86      4.02 o 
  -6  -9   1      204.88      214.10      8.44 o 
  -5  -9   1      123.46      120.02      4.01 o 
  -4  -9   1       47.37       46.97      2.66 o 
  -3  -9   1      222.62      227.56      8.31 o 
  -2  -9   1       28.72       26.88      2.72 o 
  -1  -9   1      304.71      317.31      7.10 o 
   0  -9   1       19.92       21.51      2.24 o 
   1  -9   1       44.76       44.28      3.70 o 
   2  -9   1       38.32       45.33      5.59 o 
  -9  -8   1       82.50       86.39      4.02 o 
  -8  -8   1       25.71       22.25      2.19 o 
  -7  -8   1        1.93        3.29      1.05 o 
  -6  -8   1       36.90       38.96      2.94 o 
  -5  -8   1       69.65       71.02      2.89 o 
  -4  -8   1       68.97       65.67      3.07 o 
  -3  -8   1       19.94       22.20      1.84 o 
  -2  -8   1       29.02       30.46      2.06 o 
  -1  -8   1        0.10        0.94      0.98 o 
   0  -8   1       28.76       31.90      3.04 o 
   1  -8   1       21.87       23.02      2.87 o 
   2  -8   1        3.59        4.32      1.90 o 
   3  -8   1       63.81       52.04      5.87 o 
 -10  -7   1       18.79       17.08      2.40 o 
  -9  -7   1       68.27       71.22      3.76 o 
  -8  -7   1      226.43      234.28      6.08 o 
  -7  -7   1      191.32      201.53      5.25 o 
  -6  -7   1      116.38      116.62      3.84 o 
  -5  -7   1       81.61       82.48      2.50 o 
  -4  -7   1        1.73        0.33      0.67 o 
  -3  -7   1      144.76      149.80      3.80 o 
  -2  -7   1      139.09      136.69      4.41 o 
  -1  -7   1        0.51        0.00      0.71 o 
   0  -7   1       20.01       20.77      1.90 o 
   1  -7   1        0.87        1.68      1.19 o 
   2  -7   1        9.11        9.82      1.64 o 
   3  -7   1       36.94       35.59      3.28 o 
   4  -7   1        4.29        2.51      1.48 o 
 -10  -6   1       29.59       32.16      3.35 o 
  -9  -6   1      116.55      118.38      4.49 o 
  -8  -6   1      764.84      787.97     13.13 o 
  -7  -6   1        0.29        0.28      0.72 o 
  -6  -6   1      405.85      405.84      7.37 o 
  -5  -6   1      215.37      206.59      4.51 o 
  -4  -6   1      289.79      276.54      4.56 o 
  -3  -6   1      204.96      205.94      4.22 o 
  -2  -6   1      535.97      517.35     17.50 o 
  -1  -6   1     1017.96      968.22     11.31 o 
   0  -6   1      334.83      324.30      5.20 o 
   1  -6   1      187.74      195.06      7.79 o 
   2  -6   1      127.30      127.75      4.12 o 
   3  -6   1      129.22      136.75      4.06 o 
   4  -6   1      203.96      186.85      5.94 o 
   5  -6   1       22.66       27.51      2.84 o 
 -10  -5   1        4.65        4.44      1.55 o 
  -9  -5   1        0.16        0.00      0.94 o 
  -8  -5   1       68.63       68.98      3.22 o 
  -7  -5   1       33.91       33.30      2.20 o 
  -6  -5   1        0.17        0.00      0.57 o 
  -5  -5   1       37.12       30.14      1.68 o 
  -4  -5   1      272.20      281.84      4.53 o 
  -3  -5   1     1261.33     1369.85     13.43 o 
  -2  -5   1      215.26      244.55      3.83 o 
  -1  -5   1       10.22       11.29      0.90 o 
   0  -5   1      187.44      200.04      3.23 o 
   1  -5   1       10.78       13.10      0.97 o 
   2  -5   1        0.59        0.53      0.77 o 
   3  -5   1       19.65       21.97      1.29 o 
   4  -5   1       22.02       22.93      1.49 o 
   5  -5   1       29.83       31.94      2.01 o 
   6  -5   1        0.08        0.90      0.99 o 
 -10  -4   1       10.91       13.67      2.13 o 
  -9  -4   1       59.04       58.53      2.98 o 
  -8  -4   1       74.74       75.60      3.38 o 
  -7  -4   1      114.74      112.47      3.70 o 
  -6  -4   1      188.16      192.40      4.52 o 
  -5  -4   1      533.26      532.94      7.33 o 
  -4  -4   1     1409.48     1408.36     16.21 o 
  -3  -4   1        3.60        2.63      0.39 o 
  -2  -4   1      211.12      191.92      3.40 o 
  -1  -4   1      505.20      479.96      6.59 o 
   0  -4   1      352.17      344.05      6.35 o 
   1  -4   1     1343.66     1437.87     12.06 o 
   2  -4   1      122.76      160.16      2.53 o 
   3  -4   1      329.15      330.88      5.96 o 
   4  -4   1      167.51      167.54      3.28 o 
   5  -4   1       17.94       19.75      1.69 o 
   6  -4   1       50.00       47.46      2.01 o 
   7  -4   1      101.31      108.50      3.61 o 
 -10  -3   1       22.44       25.19      4.27 o 
  -9  -3   1       30.73       26.82      2.59 o 
  -8  -3   1       20.75       24.07      1.92 o 
  -7  -3   1        0.30        0.81      0.78 o 
  -6  -3   1        1.23        1.21      0.58 o 
  -5  -3   1      115.57      118.54      4.68 o 
  -4  -3   1      399.09      393.37      4.47 o 
  -3  -3   1      189.49      191.76      2.44 o 
  -2  -3   1       64.14       81.59      1.28 o 
  -1  -3   1      242.60      229.52      3.13 o 
   0  -3   1      151.27      141.94      2.45 o 
   1  -3   1     2008.66     2105.86     19.89 o 
   2  -3   1      240.93      294.81      4.55 o 
   3  -3   1      488.44      520.19      4.51 o 
   4  -3   1       57.92       57.11      2.04 o 
   5  -3   1       54.95       55.07      2.53 o 
   6  -3   1        1.60        0.80      0.85 o 
   7  -3   1      116.35      121.79      4.57 o 
   8  -3   1       75.95       86.32      3.93 o 
 -10  -2   1       75.59       64.57      3.35 o 
  -9  -2   1       11.52       10.54      1.61 o 
  -8  -2   1      285.18      266.80      5.42 o 
  -7  -2   1       17.53       20.43      1.88 o 
  -6  -2   1        2.86        2.81      0.60 o 
  -5  -2   1       57.16       64.91      2.05 o 
  -4  -2   1      350.90      372.66      4.47 o 
  -3  -2   1       65.94       67.05      1.23 o 
  -2  -2   1       28.83       33.44      0.91 o 
  -1  -2   1      330.24      348.82      4.28 o 
   0  -2   1      137.42      126.22      2.11 o 
   1  -2   1       47.02       48.31      1.15 o 
   2  -2   1      186.13      182.52      2.28 o 
   3  -2   1        0.36        0.15      0.29 o 
   4  -2   1       28.17       23.22      0.87 o 
   5  -2   1      555.27      524.50      7.09 o 
   6  -2   1     1389.56     1352.55     17.41 o 
   7  -2   1      139.18      132.94      4.63 o 
   8  -2   1        0.70        1.17      1.20 o 
  -9  -1   1       78.30       78.96      2.85 o 
  -8  -1   1      618.61      599.78      8.25 o 
  -7  -1   1      472.88      459.53      7.29 o 
  -6  -1   1      398.50      375.18      8.32 o 
  -5  -1   1     1254.04     1222.75     11.47 o 
  -4  -1   1     2479.35     2489.90     23.53 o 
  -3  -1   1     4325.06     4301.06     38.46 o 
  -2  -1   1     4018.39     4105.29     37.21 o 
  -1  -1   1     5433.52     5527.61     78.81 o 
   0  -1   1     1617.42     1726.22     20.69 o 
   1  -1   1     3579.95     3524.76     55.14 o 
   2  -1   1     2815.16     2691.75     28.10 o 
   3  -1   1     1424.02     1331.30     10.24 o 
   4  -1   1     2386.91     2312.21     15.28 o 
   5  -1   1     2024.80     1951.90     13.25 o 
   6  -1   1       75.42       75.34      2.23 o 
   7  -1   1      200.11      196.15      5.52 o 
   8  -1   1       98.34       92.45      5.41 o 
   9  -1   1      178.27      184.79      8.37 o 
  -9   0   1        0.46        0.42      1.07 o 
  -8   0   1       12.71       11.86      1.51 o 
  -7   0   1        2.32        3.44      0.78 o 
  -6   0   1        3.89        2.83      0.83 o 
  -5   0   1        3.91        4.74      0.60 o 
  -4   0   1       56.77       61.27      1.37 o 
  -3   0   1      362.58      379.88      4.77 o 
  -2   0   1      118.78      120.28      1.93 o 
  -1   0   1      679.37      667.68      7.30 o 
   0   0   1     1527.59     1628.13     17.52 o 
   2   0   1       86.92       75.32      2.59 o 
   3   0   1       27.82       26.79      0.80 o 
   4   0   1      276.32      284.45      3.55 o 
   5   0   1      469.76      473.63      5.13 o 
   6   0   1      798.57      823.53     12.63 o 
   7   0   1       19.23       18.51      1.37 o 
   8   0   1      199.68      211.53      6.46 o 
   9   0   1      159.69      184.88      8.24 o 
  -9   1   1        5.80        9.85      2.67 o 
  -8   1   1       73.39       72.20      3.39 o 
  -7   1   1       44.31       51.27      2.16 o 
  -6   1   1       41.87       46.68      1.93 o 
  -5   1   1       71.85       70.74      1.84 o 
  -4   1   1       69.35       64.67      1.66 o 
  -3   1   1       33.19       36.45      0.77 o 
  -2   1   1       29.23       36.23      1.04 o 
  -1   1   1      322.89      297.43      3.42 o 
   0   1   1      773.43      756.99      8.19 o 
   1   1   1      566.88      526.71      5.95 o 
   2   1   1      372.26      340.54      5.15 o 
   3   1   1      202.75      223.05      2.80 o 
   4   1   1       77.08       84.83      1.37 o 
   5   1   1      104.36      100.22      1.78 o 
   6   1   1       19.02       19.99      1.15 o 
   7   1   1       12.62       11.14      1.05 o 
   8   1   1       19.91       21.44      1.81 o 
   9   1   1       38.44       38.20      3.07 o 
  10   1   1        0.14        0.33      1.72 o 
  -8   2   1      164.50      171.96      7.99 o 
  -7   2   1      143.59      152.86      5.41 o 
  -6   2   1        7.22        6.02      0.95 o 
  -5   2   1      924.89      919.97      8.38 o 
  -4   2   1      368.16      355.58      3.76 o 
  -3   2   1      280.18      265.24      2.64 o 
  -2   2   1      134.02      119.52      1.45 o 
  -1   2   1      114.87      107.28      1.87 o 
   0   2   1      142.15      148.12      2.12 o 
   1   2   1     3387.87     3469.60     40.51 o 
   2   2   1     2189.67     2181.62     32.17 o 
   3   2   1      349.91      341.48      3.78 o 
   4   2   1     1160.87     1138.65      9.58 o 
   5   2   1      128.19      109.08      2.03 o 
   6   2   1      297.37      285.35      7.36 o 
   7   2   1      134.70      130.67      3.35 o 
   8   2   1      155.49      152.83      4.78 o 
   9   2   1      136.19      135.64      4.43 o 
  10   2   1       41.14       47.78      4.53 o 
  -8   3   1       54.65       53.17      4.84 o 
  -7   3   1        0.16        0.00      1.39 o 
  -6   3   1        0.19        0.56      0.68 o 
  -5   3   1       21.72       19.91      1.30 o 
  -4   3   1      333.28      332.89      4.28 o 
  -3   3   1       80.30       82.89      1.47 o 
  -2   3   1       20.93       24.76      0.82 o 
  -1   3   1        2.29        1.75      0.27 o 
   0   3   1      132.35      136.92      2.13 o 
   1   3   1      220.73      215.82      2.92 o 
   2   3   1       35.07       31.13      0.90 o 
   3   3   1        2.89        5.99      0.54 o 
   4   3   1       36.05       34.81      1.00 o 
   5   3   1       13.37       16.55      0.90 o 
   6   3   1        2.33        2.96      0.61 o 
   7   3   1       26.06       28.51      1.73 o 
   8   3   1       14.52       16.11      1.34 o 
   9   3   1       87.75       82.47      3.13 o 
  10   3   1        1.98        0.26      1.08 o 
  -7   4   1       51.83       57.32      4.79 o 
  -6   4   1      337.92      342.32      6.26 o 
  -5   4   1      257.44      252.39      5.03 o 
  -4   4   1     1569.90     1564.78     15.23 o 
  -3   4   1      182.12      176.11      3.26 o 
  -2   4   1      631.17      573.60      5.29 o 
  -1   4   1     1254.89     1200.98      8.88 o 
   0   4   1      525.52      509.61      4.67 o 
   1   4   1     1036.94     1018.47      8.56 o 
   2   4   1      445.66      436.51      4.24 o 
   3   4   1      653.96      656.46      5.73 o 
   4   4   1      725.47      697.26      6.56 o 
   5   4   1      901.55      875.52      9.41 o 
   6   4   1      233.84      222.96      3.84 o 
   7   4   1       73.75       77.11      2.48 o 
   8   4   1       92.87       95.84      3.01 o 
   9   4   1      310.18      312.53      5.63 o 
  10   4   1       20.61       23.88      2.89 o 
  -6   5   1       18.20       17.99      2.20 o 
  -5   5   1       21.62       22.52      1.79 o 
  -4   5   1       24.78       24.16      2.38 o 
  -3   5   1       10.31        8.95      1.00 o 
  -2   5   1      183.16      185.81      3.64 o 
  -1   5   1       37.01       45.22      1.33 o 
   0   5   1      971.33     1000.27      8.63 o 
   1   5   1       87.86       75.20      1.48 o 
   2   5   1      204.15      195.86      2.69 o 
   3   5   1       12.85       11.63      0.77 o 
   4   5   1      352.14      372.48      4.24 o 
   5   5   1      474.38      456.44      5.89 o 
   6   5   1      221.12      215.42      3.77 o 
   7   5   1       28.34       29.74      1.73 o 
   8   5   1       47.94       52.08      4.12 o 
   9   5   1       67.82       70.75      3.82 o 
  10   5   1       71.21       69.10      2.89 o 
  -5   6   1        8.53        7.56      2.39 o 
  -4   6   1        0.54        0.64      0.83 o 
  -3   6   1       40.29       40.79      2.08 o 
  -2   6   1       53.35       56.33      2.87 o 
  -1   6   1      117.58      120.98      3.77 o 
   0   6   1      350.44      368.47      4.38 o 
   1   6   1       10.52        8.81      0.64 o 
   2   6   1       45.43       47.35      1.14 o 
   3   6   1        0.44        0.53      0.48 o 
   4   6   1       27.45       28.61      1.47 o 
   5   6   1      292.37      296.20      4.19 o 
   6   6   1       24.12       23.48      1.50 o 
   7   6   1        3.90        2.78      0.80 o 
   8   6   1        3.61        2.68      0.88 o 
   9   6   1        0.43        0.00      0.87 o 
  10   6   1        2.64        3.12      1.30 o 
  -4   7   1       79.55       83.87      4.93 o 
  -3   7   1       84.69       81.73      3.85 o 
  -2   7   1      124.74      126.64      5.27 o 
  -1   7   1      102.50      100.98      2.61 o 
   0   7   1      139.66      142.85      2.78 o 
   1   7   1      501.28      501.67      6.44 o 
   2   7   1      279.81      257.93      5.42 o 
   3   7   1      541.91      547.22      7.70 o 
   4   7   1        4.65        5.99      0.92 o 
   5   7   1      824.57      822.09     12.96 o 
   6   7   1      289.33      281.97      4.69 o 
   7   7   1      162.56      154.25      3.77 o 
   8   7   1      222.03      219.89      4.86 o 
   9   7   1      222.13      233.21      7.34 o 
  10   7   1       34.80       35.25      2.48 o 
  -3   8   1        1.86        1.72      1.38 o 
  -2   8   1        8.84        8.46      4.08 o 
  -1   8   1       10.47       13.36      2.59 o 
   0   8   1       17.97       20.09      1.82 o 
   1   8   1        3.05        4.40      0.97 o 
   2   8   1        8.46        7.05      1.12 o 
   3   8   1        1.06        1.60      0.83 o 
   4   8   1       45.64       41.13      2.05 o 
   5   8   1        1.55        1.16      0.78 o 
   6   8   1        0.22        0.00      0.69 o 
   7   8   1        2.94        2.17      0.96 o 
   8   8   1       39.45       42.34      3.06 o 
   9   8   1      161.83      156.18      5.42 o 
  -1   9   1        0.85        1.08      2.50 o 
   0   9   1       10.94       12.54      3.20 o 
   1   9   1       27.88       30.30      2.90 o 
   2   9   1        3.92        3.86      1.06 o 
   3   9   1       68.63       77.11      2.84 o 
   4   9   1       23.84       25.43      1.86 o 
   5   9   1        0.18        0.00      0.79 o 
   6   9   1       19.15       16.39      1.55 o 
   7   9   1       21.67       24.94      2.45 o 
   8   9   1       99.84       97.67      3.66 o 
   9   9   1       80.67       84.49      4.05 o 
   0  10   1       28.98       22.61      4.04 o 
   1  10   1       34.51       44.78      4.86 o 
   2  10   1       18.55       21.41      2.63 o 
   3  10   1       64.29       66.68      3.02 o 
   4  10   1       48.79       48.35      2.57 o 
   5  10   1       78.88       77.80      3.05 o 
   6  10   1       75.89       77.70      3.09 o 
   7  10   1       69.43       69.30      3.86 o 
   8  10   1       13.86       14.58      2.17 o 
   4  11   1       23.12       18.41      2.16 o 
   5  11   1        1.05        2.98      1.20 o 
  -7 -10   2       61.16       58.66      3.34 o 
  -6 -10   2        2.89        2.38      1.09 o 
  -5 -10   2      134.56      139.96     11.72 o 
  -4 -10   2       33.29       34.27      2.99 o 
  -3 -10   2        3.39        1.07      2.79 o 
  -2 -10   2      108.27      108.88      5.03 o 
  -1 -10   2       45.85       45.00      5.20 o 
  -8  -9   2       12.79       15.40      2.03 o 
  -7  -9   2       25.49       25.60      1.93 o 
  -6  -9   2        3.57        4.69      1.97 o 
  -5  -9   2       42.35       39.86      2.81 o 
  -4  -9   2        9.28       10.78      1.52 o 
  -3  -9   2       20.43       19.52      2.23 o 
  -2  -9   2       45.20       40.12      3.22 o 
  -1  -9   2      358.85      377.65     27.41 o 
   0  -9   2        3.15        6.84      1.82 o 
   1  -9   2        6.67        7.60      1.70 o 
  -9  -8   2       17.34       17.92      3.30 o 
  -8  -8   2       17.44       13.56      1.79 o 
  -7  -8   2       11.65       11.94      1.57 o 
  -6  -8   2       20.66       20.90      1.60 o 
  -5  -8   2       62.20       57.76      2.56 o 
  -4  -8   2       35.97       38.77      2.20 o 
  -3  -8   2       31.02       29.44      3.41 o 
  -2  -8   2      313.51      317.06      9.85 o 
  -1  -8   2      274.06      280.59     13.51 o 
   0  -8   2       14.89       16.17      2.20 o 
   1  -8   2       17.87       15.49      2.02 o 
   2  -8   2        0.38        3.15      1.51 o 
   3  -8   2       11.91       12.18      2.63 o 
  -9  -7   2      101.45      101.08      4.18 o 
  -8  -7   2      154.52      154.60      4.73 o 
  -7  -7   2       16.22       17.24      2.11 o 
  -6  -7   2      127.68      130.47      4.94 o 
  -5  -7   2      357.59      358.47      5.74 o 
  -4  -7   2      523.58      516.36      8.28 o 
  -3  -7   2      450.74      437.34      7.32 o 
  -2  -7   2       82.62       82.58      2.88 o 
  -1  -7   2      101.90      100.88      3.85 o 
   0  -7   2      255.69      257.86      9.01 o 
   1  -7   2      128.95      123.39      4.48 o 
   2  -7   2        0.92        0.00      1.15 o 
   3  -7   2      402.47      389.88     10.14 o 
   4  -7   2        4.10       12.52      4.28 o 
 -10  -6   2        0.87        0.00      1.17 o 
  -9  -6   2      100.49       93.21      3.99 o 
  -8  -6   2        2.93        1.33      0.96 o 
  -7  -6   2       99.55      105.58      3.49 o 
  -6  -6   2      237.47      229.56      4.98 o 
  -5  -6   2       12.25       15.93      1.29 o 
  -4  -6   2       64.94       71.55      3.40 o 
  -3  -6   2       85.83       88.27      3.02 o 
  -2  -6   2       33.97       36.41      1.52 o 
  -1  -6   2       16.55       17.61      1.31 o 
   0  -6   2       54.06       57.35      6.03 o 
   1  -6   2        6.34        5.46      1.44 o 
   2  -6   2       38.81       29.29      2.80 o 
   3  -6   2       83.00       82.59      3.46 o 
   4  -6   2       19.89       20.02      3.97 o 
   5  -6   2        3.63        4.82      2.77 o 
 -10  -5   2       28.76       32.13      3.00 o 
  -9  -5   2      132.49      124.75      4.59 o 
  -8  -5   2       17.31       17.80      1.92 o 
  -7  -5   2     1160.56     1157.38     16.57 o 
  -6  -5   2       99.89      100.08      3.60 o 
  -5  -5   2      286.49      274.09      5.68 o 
  -4  -5   2       61.96       53.21      1.61 o 
  -3  -5   2      162.91      155.60      2.69 o 
  -2  -5   2      144.77      141.25      2.87 o 
  -1  -5   2      467.70      457.05      7.15 o 
   0  -5   2      392.78      379.30      5.41 o 
   1  -5   2      169.50      167.39      3.49 o 
   2  -5   2       16.44       18.09      1.72 o 
   3  -5   2       44.15       56.25      2.79 o 
   4  -5   2      178.53      164.61      8.18 o 
   5  -5   2       31.40       26.29      2.76 o 
   6  -5   2       23.50       29.54      3.03 o 
 -10  -4   2        0.90        0.01      1.22 o 
  -9  -4   2       14.86       15.68      2.09 o 
  -8  -4   2        4.06        4.86      1.82 o 
  -7  -4   2      186.06      178.64      4.73 o 
  -6  -4   2      142.73      152.21      3.87 o 
  -5  -4   2       88.26       87.38      2.23 o 
  -4  -4   2       20.56       14.74      1.15 o 
  -3  -4   2      410.80      415.83      5.21 o 
  -2  -4   2      375.75      442.52      5.14 o 
  -1  -4   2      303.47      289.05      4.05 o 
   0  -4   2      400.95      389.10      6.06 o 
   1  -4   2      287.58      262.52      4.86 o 
   2  -4   2       13.95       11.81      1.31 o 
   3  -4   2       64.23       64.54      1.63 o 
   4  -4   2      123.39      131.31      2.70 o 
   5  -4   2      170.14      176.66      3.72 o 
   6  -4   2       14.51       18.00      1.66 o 
   7  -4   2       74.47       85.83      3.22 o 
 -10  -3   2        6.35       11.66      4.23 o 
  -9  -3   2       94.09       85.84      4.09 o 
  -8  -3   2       23.93       21.26      1.82 o 
  -7  -3   2       43.24       39.90      2.45 o 
  -6  -3   2       20.53       16.20      1.50 o 
  -5  -3   2      133.73      149.64      3.12 o 
  -4  -3   2       90.53      100.51      1.79 o 
  -3  -3   2      446.55      497.40      5.76 o 
  -2  -3   2      588.67      571.52      6.20 o 
  -1  -3   2       14.28       14.40      0.70 o 
   0  -3   2       51.83       54.95      1.34 o 
   1  -3   2       11.78       15.32      0.91 o 
   2  -3   2      112.54      118.95      2.13 o 
   3  -3   2       21.34       18.47      0.90 o 
   4  -3   2       13.41       14.49      1.43 o 
   5  -3   2        4.57        5.12      0.97 o 
   6  -3   2        0.11        0.61      1.66 o 
   7  -3   2        3.63        2.97      1.04 o 
   8  -3   2        3.82        4.30      1.49 o 
  -9  -2   2      253.96      238.80      5.76 o 
  -8  -2   2      305.36      305.71      7.30 o 
  -7  -2   2      425.16      453.70      7.42 o 
  -6  -2   2      277.85      282.74      5.97 o 
  -5  -2   2     1143.31     1094.97     13.11 o 
  -4  -2   2     2392.36     2500.67     21.43 o 
  -3  -2   2     3071.77     3114.43     43.16 o 
  -2  -2   2     2644.85     2779.73     33.58 o 
  -1  -2   2     2018.37     1971.80     29.82 o 
   0  -2   2     5047.12     5136.84     59.91 o 
   1  -2   2     2775.53     2776.04     28.04 o 
   2  -2   2     2461.84     2446.18     22.75 o 
   3  -2   2      932.93      902.92      8.59 o 
   4  -2   2      554.10      526.53      5.69 o 
   5  -2   2      497.15      488.10      6.12 o 
   6  -2   2       32.68       34.02      2.29 o 
   7  -2   2      224.06      223.45      9.85 o 
   8  -2   2      113.13      110.43     11.51 o 
  -9  -1   2        1.28        0.38      1.01 o 
  -8  -1   2      175.77      162.28      4.47 o 
  -7  -1   2        1.25        0.00      0.61 o 
  -6  -1   2        5.32        3.35      0.95 o 
  -5  -1   2       54.03       57.48      1.81 o 
  -4  -1   2      609.34      703.17      7.28 o 
  -3  -1   2      275.70      266.81      3.20 o 
  -2  -1   2       25.97       21.46      0.66 o 
  -1  -1   2      309.48      280.87      4.40 o 
   0  -1   2       41.66       54.26      1.36 o 
   1  -1   2     1344.07     1334.22     16.35 o 
   2  -1   2      227.50      227.68      3.33 o 
   3  -1   2     1045.74     1054.55      8.90 o 
   4  -1   2      623.93      614.63      4.90 o 
   5  -1   2      367.77      378.25      3.82 o 
   6  -1   2        2.59        3.15      1.21 o 
   7  -1   2      118.53      125.99      4.66 o 
   8  -1   2       18.52       21.37      2.39 o 
   9  -1   2      137.10      135.50      6.87 o 
  -9   0   2        1.34        0.40      0.93 o 
  -8   0   2       79.84       80.72      2.77 o 
  -7   0   2       62.39       60.63      2.49 o 
  -6   0   2        2.11        1.81      0.61 o 
  -5   0   2       28.75       28.57      1.34 o 
  -4   0   2       95.29      122.57      2.55 o 
  -3   0   2     2649.51     2737.83     21.50 o 
  -2   0   2      666.46      706.32      5.65 o 
  -1   0   2       60.87       84.23      1.22 o 
   0   0   2     1295.70     1347.68     13.96 o 
   1   0   2     1525.11     1548.79     22.55 o 
   2   0   2      458.38      479.04      5.60 o 
   3   0   2      113.74       91.24      1.43 o 
   4   0   2      203.78      183.33      2.29 o 
   5   0   2      177.33      170.25      2.41 o 
   6   0   2       68.93       65.88      1.88 o 
   7   0   2       15.97       15.94      2.08 o 
   8   0   2        1.70        0.79      1.20 o 
   9   0   2       52.52       45.31      4.20 o 
  -8   1   2       53.92       63.28      2.60 o 
  -7   1   2      192.70      198.03      4.12 o 
  -6   1   2      167.04      169.32      3.58 o 
  -5   1   2      116.51      119.22      2.68 o 
  -4   1   2        3.37        0.44      0.41 o 
  -3   1   2     2566.82     2637.78     22.62 o 
  -2   1   2        7.47        3.93      0.35 o 
  -1   1   2     1966.51     1877.65     15.81 o 
   0   1   2     2064.39     2163.95     22.13 o 
   1   1   2     3831.04     4022.89     51.95 o 
   2   1   2      285.29      300.94      3.46 o 
   3   1   2       67.93       62.94      1.04 o 
   4   1   2      607.59      569.28      4.75 o 
   5   1   2      798.59      761.78      6.32 o 
   6   1   2      340.77      343.34      4.61 o 
   7   1   2      305.37      296.88      4.87 o 
   8   1   2       52.75       56.76      3.08 o 
   9   1   2      101.32      105.72      5.96 o 
  10   1   2       16.24       12.34      2.80 o 
  -8   2   2        3.83        4.22      1.62 o 
  -7   2   2       26.89       27.61      2.03 o 
  -6   2   2       16.44       14.72      1.31 o 
  -5   2   2        0.93        2.00      0.65 o 
  -4   2   2        1.39        1.36      0.38 o 
  -3   2   2       14.44       13.83      0.91 o 
  -2   2   2        0.24        0.27      0.19 o 
  -1   2   2        1.45        0.45      0.22 o 
   0   2   2     3092.18     3202.46     26.29 o 
   1   2   2    23179.48    21316.62    216.23 o 
   2   2   2     7777.26     8164.61     66.68 o 
   3   2   2       93.37       92.87      1.42 o 
   4   2   2        0.66        0.55      0.26 o 
   5   2   2       13.56       12.48      0.69 o 
   6   2   2        0.85        1.23      0.48 o 
   7   2   2       32.34       40.09      1.77 o 
   8   2   2        7.93       10.80      1.40 o 
   9   2   2       13.14       15.51      2.18 o 
  10   2   2        8.84        6.36      2.32 o 
  -7   3   2      118.34      116.91      6.47 o 
  -6   3   2       89.92       82.93      3.11 o 
  -5   3   2      385.04      378.14      5.90 o 
  -4   3   2      226.07      218.15      2.99 o 
  -3   3   2      898.58      856.71      7.29 o 
  -2   3   2      458.15      435.65      3.87 o 
  -1   3   2       69.31       66.18      1.16 o 
   0   3   2      166.84      150.18      1.84 o 
   1   3   2     4956.38     4941.83     36.84 o 
   2   3   2      804.40      805.54      7.39 o 
   3   3   2     1058.26     1021.05      8.54 o 
   4   3   2      172.25      156.70      2.19 o 
   5   3   2     1448.53     1470.15     11.59 o 
   6   3   2        0.64        0.84      0.48 o 
   7   3   2      214.67      213.71      3.71 o 
   8   3   2      132.74      128.34      3.57 o 
   9   3   2      115.32      118.05      4.15 o 
  10   3   2       32.70       31.57      4.04 o 
  -7   4   2       21.45       23.16      3.53 o 
  -6   4   2        5.27        5.12      1.94 o 
  -5   4   2        0.79        1.15      0.63 o 
  -4   4   2       62.64       69.36      1.87 o 
  -3   4   2      315.32      306.34      4.01 o 
  -2   4   2      122.71      122.24      1.90 o 
  -1   4   2      135.21      141.31      1.90 o 
   0   4   2        0.85        0.39      0.24 o 
   1   4   2       83.97       87.85      1.33 o 
   2   4   2     1659.93     1732.24     13.87 o 
   3   4   2       76.66       75.28      1.52 o 
   4   4   2       67.48       67.66      1.48 o 
   5   4   2     1881.64     1941.19     15.84 o 
   6   4   2        1.37        1.95      0.64 o 
   7   4   2      216.68      218.00      4.03 o 
   8   4   2       95.95      100.43      3.14 o 
   9   4   2      159.15      163.30      6.17 o 
  10   4   2      100.27      105.85      4.29 o 
  -6   5   2        0.85        0.11      1.00 o 
  -5   5   2        7.83        6.40      1.17 o 
  -4   5   2        4.27        3.58      0.93 o 
  -3   5   2       53.18       55.56      1.93 o 
  -2   5   2       90.92       89.06      2.09 o 
  -1   5   2       47.34       51.79      1.22 o 
   0   5   2       30.35       31.57      0.95 o 
   1   5   2      153.48      150.73      1.96 o 
   2   5   2       19.89       17.49      0.71 o 
   3   5   2       23.91       23.49      0.84 o 
   4   5   2        6.45        6.13      0.48 o 
   5   5   2      103.85      101.41      3.93 o 
   6   5   2       53.82       50.61      1.83 o 
   7   5   2       40.19       36.30      1.94 o 
   8   5   2        4.82        5.64      1.10 o 
   9   5   2        0.70        0.76      0.88 o 
  10   5   2       95.60       91.01      3.61 o 
  -5   6   2      111.22      116.15      4.39 o 
  -4   6   2        3.48        3.95      1.04 o 
  -3   6   2      181.38      190.11      4.33 o 
  -2   6   2      257.02      252.35      4.43 o 
  -1   6   2      191.96      179.87      3.58 o 
   0   6   2      489.27      498.13      5.28 o 
   1   6   2      481.43      462.42      4.90 o 
   2   6   2      585.91      572.96      5.67 o 
   3   6   2      270.04      254.82      3.17 o 
   4   6   2      473.60      462.07      6.69 o 
   5   6   2      512.94      498.13      5.78 o 
   6   6   2      559.36      575.07      7.52 o 
   7   6   2      202.38      204.47      4.41 o 
   8   6   2       79.09       80.31      2.92 o 
   9   6   2      106.55      107.78      4.19 o 
  10   6   2      135.86      154.03      5.79 o 
  -4   7   2        8.33        7.02      1.30 o 
  -3   7   2        5.39        6.24      1.22 o 
  -2   7   2        4.44        4.94      1.53 o 
  -1   7   2        7.44        6.39      0.93 o 
   0   7   2       21.04       20.24      1.22 o 
   1   7   2        0.08        1.01      0.49 o 
   2   7   2        2.18        1.64      0.50 o 
   3   7   2        7.62        9.19      0.88 o 
   4   7   2       60.81       58.77      2.38 o 
   5   7   2       46.13       48.46      2.11 o 
   6   7   2        5.58        4.48      0.83 o 
   7   7   2       20.20       21.00      1.67 o 
   8   7   2        2.84        2.00      0.91 o 
   9   7   2        3.55        3.40      1.10 o 
  10   7   2        0.12        0.18      1.10 o 
  -3   8   2       20.25       26.57      2.01 o 
  -2   8   2       15.12       21.29      1.77 o 
  -1   8   2       12.33       15.53      1.48 o 
   0   8   2        1.73        1.75      0.85 o 
   1   8   2       36.17       35.37      1.51 o 
   2   8   2       29.79       30.96      1.64 o 
   3   8   2       22.26       22.72      2.14 o 
   4   8   2       38.07       34.68      1.95 o 
   5   8   2       53.51       53.29      3.14 o 
   6   8   2        1.61        1.27      0.78 o 
   7   8   2       13.34       12.94      1.30 o 
   8   8   2        4.14        2.83      0.92 o 
   9   8   2        7.44        5.41      1.28 o 
  -1   9   2       20.05       18.05      4.03 o 
   0   9   2       34.72       36.59      2.82 o 
   1   9   2       82.02       90.11      3.38 o 
   2   9   2      124.95      128.33      4.17 o 
   3   9   2       95.35       92.43      3.47 o 
   4   9   2      109.10      110.41      3.33 o 
   5   9   2       67.72       68.91      4.30 o 
   6   9   2       49.42       49.29      2.49 o 
   7   9   2      155.48      148.89      4.09 o 
   8   9   2        0.25        0.00      0.85 o 
   9   9   2      268.98      284.89      6.36 o 
   1  10   2        4.82        3.44      2.21 o 
   2  10   2        1.17        4.16      1.59 o 
   3  10   2        0.06        0.86      1.07 o 
   4  10   2        8.33        9.18      1.58 o 
   5  10   2        1.92        1.91      1.10 o 
   6  10   2        1.81        1.10      0.98 o 
   7  10   2        6.76        5.41      1.22 o 
   8  10   2       11.46       12.80      1.70 o 
  -6 -10   3        6.82        9.62      1.54 o 
  -5 -10   3       12.71       13.24      1.97 o 
  -4 -10   3       34.53       41.92      4.43 o 
  -3 -10   3       12.72       11.75      2.00 o 
  -2 -10   3       18.24       18.48      2.53 o 
  -1 -10   3       14.65       14.21      2.39 o 
  -7  -9   3        1.70        0.82      0.87 o 
  -6  -9   3       50.77       49.50      3.49 o 
  -5  -9   3       23.40       19.36      1.85 o 
  -4  -9   3       44.32       49.34      4.38 o 
  -3  -9   3        0.68        0.00      0.90 o 
  -2  -9   3        0.68        0.09      1.11 o 
  -1  -9   3       39.25       44.82      4.40 o 
   0  -9   3        3.89        3.30      1.53 o 
   1  -9   3        0.06        0.00      1.40 o 
  -8  -8   3       59.03       62.29      3.15 o 
  -7  -8   3       92.08       94.31      3.41 o 
  -6  -8   3      147.82      141.44      3.50 o 
  -5  -8   3       68.81       72.57      7.03 o 
  -4  -8   3      189.02      186.08      4.49 o 
  -3  -8   3       12.69        9.80      1.50 o 
  -2  -8   3      152.23      158.47      5.00 o 
  -1  -8   3       29.19       31.56      2.62 o 
   0  -8   3      298.14      306.09     12.20 o 
   1  -8   3       70.47       77.10      4.13 o 
   2  -8   3       24.03       23.64      2.46 o 
   3  -8   3       14.92       16.14      3.03 o 
  -9  -7   3       24.47       23.82      2.40 o 
  -8  -7   3       21.20       18.88      1.91 o 
  -7  -7   3        9.75        9.14      1.46 o 
  -6  -7   3       40.69       39.11      2.07 o 
  -5  -7   3      113.32      104.58      3.03 o 
  -4  -7   3       18.45       20.86      1.46 o 
  -3  -7   3        0.26        0.00      0.90 o 
  -2  -7   3       77.46       81.46      3.15 o 
  -1  -7   3      322.12      332.16      7.58 o 
   0  -7   3      342.56      344.16      8.10 o 
   1  -7   3        2.37        2.06      1.18 o 
   2  -7   3       14.95       15.28      2.56 o 
   3  -7   3       20.99       21.83      2.33 o 
   4  -7   3        8.98       11.91      2.61 o 
  -9  -6   3       77.54       81.69      3.71 o 
  -8  -6   3      181.08      176.88      4.97 o 
  -7  -6   3       35.97       34.65      2.12 o 
  -6  -6   3       96.84       98.92      2.95 o 
  -5  -6   3      163.82      169.27      3.64 o 
  -4  -6   3      317.86      311.81      5.22 o 
  -3  -6   3      288.95      309.89      7.35 o 
  -2  -6   3       96.50      100.70      2.62 o 
  -1  -6   3       46.81       49.00      3.51 o 
   0  -6   3        5.65        7.27      1.31 o 
   1  -6   3      107.90      104.50      3.94 o 
   2  -6   3       42.40       38.77      2.44 o 
   3  -6   3       15.93       16.43      3.12 o 
   4  -6   3      118.64      112.92      4.35 o 
   5  -6   3       12.14       13.82      4.79 o 
  -9  -5   3       36.32       43.48      3.05 o 
  -8  -5   3       77.13       88.02      3.51 o 
  -7  -5   3      210.43      219.72      5.44 o 
  -6  -5   3      385.18      389.54      6.77 o 
  -5  -5   3      236.43      251.14      5.75 o 
  -4  -5   3      148.91      158.74      3.93 o 
  -3  -5   3       24.79       21.46      1.38 o 
  -2  -5   3      622.63      667.13      7.72 o 
  -1  -5   3      330.83      330.40      4.75 o 
   0  -5   3       25.17       27.01      1.52 o 
   1  -5   3      145.25      145.29      3.66 o 
   2  -5   3       57.98       66.47      2.99 o 
   3  -5   3        7.64       12.43      1.99 o 
   4  -5   3      231.39      229.78      5.80 o 
   5  -5   3       57.00       57.77      5.53 o 
   6  -5   3       12.41       11.88      2.32 o 
  -9  -4   3        3.36        3.20      1.06 o 
  -8  -4   3       74.30       80.06      3.97 o 
  -7  -4   3      444.84      454.82      8.35 o 
  -6  -4   3      266.48      264.96      5.30 o 
  -5  -4   3      113.38      113.21      2.57 o 
  -4  -4   3       62.38       68.57      2.21 o 
  -3  -4   3       17.59       22.46      1.18 o 
  -2  -4   3       25.26       31.05      1.15 o 
  -1  -4   3        7.02       12.09      0.85 o 
   0  -4   3      195.72      185.46      2.74 o 
   1  -4   3       28.49       23.37      1.93 o 
   2  -4   3       37.09       45.24      1.70 o 
   3  -4   3       39.10       43.36      4.83 o 
   4  -4   3        0.13        0.00      0.84 o 
   5  -4   3       27.16       23.37      1.78 o 
   6  -4   3       19.93       17.71      2.50 o 
   7  -4   3        0.83        0.00      1.45 o 
  -9  -3   3       61.73       61.82      3.62 o 
  -8  -3   3      280.20      269.29      7.12 o 
  -7  -3   3      680.35      663.03     11.11 o 
  -6  -3   3      830.11      833.41     12.32 o 
  -5  -3   3      714.70      741.42      9.32 o 
  -4  -3   3     1458.59     1420.34     18.47 o 
  -3  -3   3     2391.38     2451.10     26.37 o 
  -1  -3   3     3582.92     3741.37     38.22 o 
   0  -3   3     1350.54     1350.29     14.16 o 
   1  -3   3     1990.15     2004.25     33.46 o 
   2  -3   3      308.31      264.98      4.30 o 
   3  -3   3      337.47      324.60      5.11 o 
   4  -3   3      397.23      395.54      7.74 o 
   5  -3   3      284.82      269.17      5.02 o 
   6  -3   3      177.20      170.32      4.13 o 
   7  -3   3       38.05       36.72      2.21 o 
   8  -3   3       48.56       44.78      6.14 o 
  -9  -2   3        2.77        0.89      0.94 o 
  -8  -2   3        8.42        7.67      1.28 o 
  -7  -2   3       10.22        7.47      2.17 o 
  -6  -2   3       17.16       17.36      1.64 o 
  -5  -2   3       75.17       87.76      2.68 o 
  -4  -2   3      396.14      408.34      5.28 o 
  -3  -2   3      982.01     1006.39     13.10 o 
  -2  -2   3       15.20       10.56      1.03 o 
  -1  -2   3      326.80      331.61      8.27 o 
   0  -2   3      618.11      645.71      7.42 o 
   1  -2   3      580.67      614.85      6.41 o 
   2  -2   3     1514.44     1654.84     15.19 o 
   3  -2   3      121.67      155.36      2.71 o 
   4  -2   3      605.43      638.79      7.34 o 
   5  -2   3      237.49      241.98      3.80 o 
   6  -2   3       60.30       60.14      2.12 o 
   7  -2   3      120.52      117.96      4.53 o 
   8  -2   3      164.31      183.88      5.99 o 
  -9  -1   3       16.40       15.11      1.82 o 
  -8  -1   3       28.17       28.90      2.47 o 
  -7  -1   3       15.17       17.51      1.64 o 
  -6  -1   3        3.17        2.50      0.76 o 
  -5  -1   3        1.17        2.36      1.45 o 
  -4  -1   3       66.57       70.48      1.62 o 
  -3  -1   3      221.71      213.84      3.39 o 
  -2  -1   3       22.96       22.33      0.62 o 
  -1  -1   3      270.98      309.03      4.29 o 
   0  -1   3       94.94       93.09      1.31 o 
   1  -1   3       66.13       69.66      1.66 o 
   2  -1   3     1237.52     1291.91     11.89 o 
   3  -1   3      705.28      790.65      8.28 o 
   4  -1   3      279.34      306.64      3.29 o 
   5  -1   3        0.19        0.00      0.38 o 
   6  -1   3        0.27        1.37      0.80 o 
   7  -1   3       20.82       24.43      2.32 o 
   8  -1   3       78.43       80.57      4.84 o 
   9  -1   3       21.85       26.99      2.72 o 
  -8   0   3       34.76       45.66      2.77 o 
  -7   0   3      363.62      362.04      7.58 o 
  -6   0   3       68.46       79.89      2.79 o 
  -5   0   3      104.78      103.36      5.12 o 
  -4   0   3      360.40      364.77      5.17 o 
  -3   0   3      931.16      894.72      8.04 o 
  -2   0   3      736.68      727.38      6.71 o 
  -1   0   3      219.12      210.15      2.46 o 
   0   0   3       96.61       90.96      1.25 o 
   1   0   3     1760.36     1788.84     18.08 o 
   2   0   3      458.41      432.00      5.18 o 
   3   0   3     1296.17     1266.65      9.95 o 
   4   0   3      510.91      469.18      4.64 o 
   5   0   3      261.49      253.14      3.06 o 
   6   0   3     1085.40     1080.25     11.66 o 
   7   0   3      478.80      461.57      9.83 o 
   8   0   3      539.93      555.95     11.63 o 
   9   0   3       35.11       42.50      3.15 o 
  -8   1   3        0.85        0.27      0.83 o 
  -7   1   3       90.54       83.74      2.74 o 
  -6   1   3        0.95        0.70      0.63 o 
  -5   1   3       12.09       11.30      1.02 o 
  -4   1   3        1.11        1.90      0.63 o 
  -3   1   3       40.79       45.41      1.38 o 
  -2   1   3      106.35      106.50      1.75 o 
  -1   1   3       13.94       16.03      0.62 o 
   0   1   3        0.40        0.14      0.19 o 
   1   1   3      518.79      544.33      7.16 o 
   2   1   3        0.28        0.00      0.17 o 
   4   1   3       11.51       14.02      0.62 o 
   5   1   3      248.49      255.64      3.30 o 
   6   1   3      262.93      271.42      3.59 o 
   7   1   3      107.09      106.60      4.19 o 
   8   1   3       11.12       10.33      2.06 o 
   9   1   3        3.84        1.71      3.14 o 
  10   1   3       33.91       24.31      3.42 o 
  -8   2   3       62.05       76.06      3.39 o 
  -7   2   3      133.27      130.77      3.52 o 
  -6   2   3      147.31      146.55      3.49 o 
  -5   2   3      148.90      137.64      3.14 o 
  -4   2   3      319.26      322.20      4.51 o 
  -3   2   3      174.68      153.39      2.26 o 
  -2   2   3     1211.34     1190.05      9.29 o 
  -1   2   3      895.04      854.18      7.29 o 
   0   2   3      841.04      841.58      6.97 o 
   1   2   3     1938.71     1983.68     16.30 o 
   2   2   3      667.70      627.32      5.34 o 
   3   2   3        3.86        2.60      0.27 o 
   4   2   3      211.55      192.62      2.04 o 
   5   2   3      343.24      321.86      3.31 o 
   6   2   3      372.95      370.01      5.99 o 
   7   2   3      407.03      416.23      5.98 o 
   8   2   3       14.73       12.87      1.65 o 
   9   2   3      140.89      129.44      4.83 o 
  10   2   3       75.55       91.52      5.83 o 
  -7   3   3       38.39       43.09      2.96 o 
  -6   3   3       24.14       24.57      1.74 o 
  -5   3   3       36.01       38.51      1.92 o 
  -4   3   3      108.22      109.71      2.30 o 
  -3   3   3       67.42       63.79      1.59 o 
  -2   3   3       95.66       92.30      1.42 o 
  -1   3   3      188.61      172.65      1.97 o 
   0   3   3      472.48      483.71      4.56 o 
   1   3   3     1329.26     1353.34     10.06 o 
   2   3   3      948.46      996.51      7.25 o 
   3   3   3      758.34      776.73      5.64 o 
   4   3   3       62.89       52.92      1.05 o 
   5   3   3      197.76      197.70      2.42 o 
   6   3   3      502.58      488.88      5.77 o 
   7   3   3      172.76      172.93      2.99 o 
   8   3   3      119.01      126.02      3.44 o 
   9   3   3      104.81      110.47      4.70 o 
  10   3   3       94.10      100.80      5.98 o 
  -6   4   3       14.04        9.24      1.59 o 
  -5   4   3       38.49       35.03      1.72 o 
  -4   4   3      247.65      261.49      5.40 o 
  -3   4   3        1.48        0.96      0.47 o 
  -2   4   3        0.33        0.00      0.36 o 
  -1   4   3        4.43        4.82      0.47 o 
   0   4   3        1.22        1.18      0.29 o 
   1   4   3       40.90       42.37      1.07 o 
   2   4   3      504.92      509.17      4.09 o 
   3   4   3       89.50       83.71      1.62 o 
   4   4   3       72.96       70.84      1.16 o 
   5   4   3       92.62       95.53      1.58 o 
   6   4   3        6.82        7.83      0.71 o 
   7   4   3        7.50        6.92      0.90 o 
   8   4   3        0.83        0.64      0.74 o 
   9   4   3        8.08        9.04      1.83 o 
  10   4   3       10.96        7.98      1.93 o 
  -5   5   3       62.14       66.96      3.10 o 
  -4   5   3       74.91       71.05      2.89 o 
  -3   5   3      569.76      584.77      6.97 o 
  -2   5   3      297.96      287.99      3.92 o 
  -1   5   3      263.78      252.63      3.29 o 
   0   5   3      442.42      454.13      4.76 o 
   1   5   3      264.83      263.12      2.86 o 
   2   5   3      605.47      597.81      5.07 o 
   3   5   3      929.45      920.16      6.84 o 
   4   5   3      454.05      453.59      4.84 o 
   5   5   3      580.89      585.59      5.26 o 
   6   5   3      390.66      396.15      4.88 o 
   7   5   3      259.28      264.69      4.04 o 
   8   5   3       88.40       93.86      3.52 o 
   9   5   3      172.93      166.71      5.06 o 
  10   5   3      182.43      183.55      6.68 o 
  -5   6   3       16.19        9.39      1.70 o 
  -4   6   3      346.19      339.48     10.62 o 
  -3   6   3      247.51      260.10      4.62 o 
  -2   6   3       63.98       63.36      2.09 o 
  -1   6   3        0.08        0.00      0.58 o 
   0   6   3        5.65        6.99      1.21 o 
   1   6   3       22.58       18.04      0.98 o 
   2   6   3        1.41        1.37      0.42 o 
   3   6   3        0.82        0.29      0.33 o 
   4   6   3        1.40        2.91      0.51 o 
   5   6   3        9.86       10.74      0.83 o 
   6   6   3       66.00       71.92      1.65 o 
   7   6   3        3.20        2.96      0.79 o 
   8   6   3        0.55        0.52      0.95 o 
   9   6   3       12.66       15.31      1.86 o 
  10   6   3       91.41       88.77      4.77 o 
  -4   7   3        3.98        1.46      1.13 o 
  -3   7   3       30.91       35.12      2.08 o 
  -2   7   3        2.81        3.52      0.84 o 
  -1   7   3       46.75       44.74      1.93 o 
   0   7   3       13.85       12.45      1.14 o 
   1   7   3      151.14      149.65      3.65 o 
   2   7   3        2.22        2.61      0.57 o 
   3   7   3        5.78        6.08      0.69 o 
   4   7   3       10.70       10.09      0.79 o 
   5   7   3       11.30       11.03      1.00 o 
   6   7   3       15.54       15.65      1.26 o 
   7   7   3        0.91        0.18      0.70 o 
   8   7   3       11.07       10.82      1.60 o 
   9   7   3        0.52        0.00      0.99 o 
  10   7   3        0.14        1.26      1.41 o 
  -2   8   3       72.01       71.84      3.53 o 
  -1   8   3      103.26      113.21      3.34 o 
   0   8   3        5.37        3.61      0.92 o 
   1   8   3      358.77      360.57      5.75 o 
   2   8   3       87.92       85.59      2.45 o 
   3   8   3      185.96      187.51      3.41 o 
   4   8   3       91.98       85.62      2.66 o 
   5   8   3       70.01       72.73      2.30 o 
   6   8   3      340.08      339.48      6.29 o 
   7   8   3       81.68       77.83      2.99 o 
   8   8   3       69.85       72.64      4.74 o 
   9   8   3       53.12       61.51      3.42 o 
  -1   9   3        0.35        1.09      0.99 o 
   0   9   3        0.57        0.45      0.79 o 
   1   9   3        0.05        0.00      0.63 o 
   2   9   3       13.39       10.55      1.50 o 
   3   9   3        0.04        0.99      0.91 o 
   4   9   3       13.25       13.04      1.41 o 
   5   9   3       59.19       51.97      2.89 o 
   6   9   3       80.22       87.70      3.59 o 
   7   9   3        1.68        2.25      1.24 o 
   8   9   3        1.73        0.76      1.15 o 
   9   9   3       12.74        9.50      1.74 o 
   1  10   3       12.67       14.10      2.02 o 
   2  10   3       37.65       41.33      2.69 o 
   3  10   3       49.35       56.02      2.96 o 
   4  10   3       45.22       38.89      3.55 o 
   5  10   3        6.05        6.75      1.72 o 
   6  10   3       40.24       41.65      3.31 o 
   7  10   3       32.25       32.91      2.70 o 
  -5 -10   4        8.02        4.43      1.41 o 
  -4 -10   4        0.95        1.40      1.71 o 
  -3 -10   4        4.10        5.42      1.67 o 
  -2 -10   4        0.03        0.02      1.25 o 
  -7  -9   4       61.27       58.34      2.51 o 
  -6  -9   4       24.92       26.02      3.85 o 
  -5  -9   4       34.43       37.53      2.49 o 
  -4  -9   4      133.35      138.56      4.60 o 
  -3  -9   4       30.05       30.53      2.48 o 
  -2  -9   4       46.92       54.06      3.29 o 
  -1  -9   4       47.82       43.52      3.49 o 
   0  -9   4       58.69       66.15      4.03 o 
   1  -9   4        0.60        1.01      1.54 o 
  -8  -8   4       23.81       21.89      2.10 o 
  -7  -8   4       11.25       10.91      1.43 o 
  -6  -8   4       15.79       12.89      1.28 o 
  -5  -8   4       16.03       11.86      2.12 o 
  -4  -8   4      125.04      120.45      4.22 o 
  -3  -8   4        0.29        0.94      0.93 o 
  -2  -8   4        2.04        1.48      1.00 o 
  -1  -8   4      161.80      171.31      6.77 o 
   0  -8   4       15.35       13.92      4.26 o 
   1  -8   4        5.03        3.79      3.11 o 
   2  -8   4        2.01        2.08      1.64 o 
  -8  -7   4       58.94       61.25      2.93 o 
  -7  -7   4       62.38       59.36      2.57 o 
  -6  -7   4       53.03       49.03      2.15 o 
  -5  -7   4       24.20       23.51      1.44 o 
  -4  -7   4      115.74      113.66      3.01 o 
  -3  -7   4        9.00       10.69      1.24 o 
  -2  -7   4       37.32       38.90      2.16 o 
  -1  -7   4       36.48       37.79      2.34 o 
   0  -7   4      712.17      719.35     13.37 o 
   1  -7   4        2.70        4.66      1.37 o 
   2  -7   4       10.86        8.06      2.53 o 
   3  -7   4       40.00       35.43      2.84 o 
   4  -7   4        4.13        4.54      2.26 o 
  -9  -6   4        0.15        0.00      0.94 o 
  -8  -6   4       32.14       34.32      2.42 o 
  -7  -6   4       46.48       49.94      2.37 o 
  -6  -6   4       30.27       34.11      1.70 o 
  -5  -6   4       90.75       88.54      3.55 o 
  -4  -6   4      212.70      209.51      5.72 o 
  -2  -6   4       52.70       51.69      1.97 o 
  -1  -6   4      251.96      237.89      5.35 o 
   0  -6   4      950.32      915.31     24.69 o 
   1  -6   4        0.52        1.45      0.94 o 
   2  -6   4      186.58      185.85      5.78 o 
   3  -6   4       48.50       51.51      2.93 o 
   4  -6   4       70.79       69.12      3.86 o 
   5  -6   4       18.34       26.65      3.42 o 
  -9  -5   4       20.01       23.38      2.36 o 
  -8  -5   4       17.03       15.83      1.80 o 
  -7  -5   4       23.95       23.82      1.81 o 
  -6  -5   4       67.63       62.97      2.16 o 
  -5  -5   4        3.12        1.32      0.84 o 
  -4  -5   4      102.49      107.32      3.32 o 
  -3  -5   4      115.58      115.49      2.60 o 
  -2  -5   4        1.65        2.54      0.63 o 
  -1  -5   4       87.30       85.52      2.09 o 
   0  -5   4       58.65       53.51      2.53 o 
   1  -5   4        3.28        4.03      0.97 o 
   2  -5   4        5.55        4.97      1.23 o 
   3  -5   4       96.72       86.55      3.20 o 
   4  -5   4      184.31      147.26      6.55 o 
   5  -5   4       42.96       34.84      3.44 o 
   6  -5   4        0.72        0.00      4.24 o 
  -9  -4   4       63.69       60.69      3.00 o 
  -8  -4   4      470.37      435.63      8.78 o 
  -7  -4   4      182.11      182.53      4.69 o 
  -6  -4   4      646.21      651.16      9.82 o 
  -5  -4   4        1.50        1.02      1.06 o 
  -4  -4   4      823.54      847.37     10.30 o 
  -3  -4   4     1154.75     1163.30     20.68 o 
  -2  -4   4     1189.33     1228.35     28.90 o 
  -1  -4   4      702.69      728.27     11.55 o 
   0  -4   4      621.03      620.17      7.48 o 
   1  -4   4      605.57      581.00      8.59 o 
   2  -4   4      203.43      209.66      4.50 o 
   3  -4   4       24.49       25.81      1.77 o 
   4  -4   4      373.95      340.14      6.86 o 
   5  -4   4      104.75       98.71      3.86 o 
   6  -4   4       37.20       35.12      5.92 o 
   7  -4   4       16.20       18.35      5.43 o 
  -9  -3   4       10.67        9.91      1.67 o 
  -8  -3   4       65.96       61.39      2.52 o 
  -7  -3   4        8.89        9.77      1.44 o 
  -6  -3   4     1054.90     1041.92     14.68 o 
  -5  -3   4      298.58      307.04      5.43 o 
  -4  -3   4      259.11      249.50      3.97 o 
  -3  -3   4      119.26      112.37      5.58 o 
  -2  -3   4      213.00      215.31      6.80 o 
  -1  -3   4      204.04      199.56      5.14 o 
   0  -3   4      997.94     1025.58     14.86 o 
   1  -3   4      585.39      571.38      7.04 o 
   2  -3   4      294.65      290.75      4.60 o 
   3  -3   4       68.06       63.93      2.01 o 
   4  -3   4      156.08      172.12      4.28 o 
   5  -3   4      346.98      322.31      6.76 o 
   6  -3   4       82.58       79.57      4.31 o 
   7  -3   4       52.81       59.30      7.02 o 
  -9  -2   4        2.99        3.20      1.25 o 
  -8  -2   4        5.18        2.75      1.86 o 
  -7  -2   4        0.56        0.86      0.74 o 
  -6  -2   4      173.22      161.86      4.56 o 
  -5  -2   4       27.87       27.89      1.44 o 
  -4  -2   4        4.79        4.03      0.58 o 
  -3  -2   4        0.87        0.25      0.27 o 
  -2  -2   4       92.16       93.48      2.36 o 
  -1  -2   4      726.06      824.43     11.38 o 
   0  -2   4      134.09      138.43      1.85 o 
   1  -2   4      125.75      131.24      2.22 o 
   2  -2   4       39.23       39.35      2.13 o 
   3  -2   4       29.31       32.11      1.30 o 
   4  -2   4        0.18        0.42      0.57 o 
   5  -2   4       34.58       34.15      2.41 o 
   6  -2   4       66.61       70.16      2.91 o 
   7  -2   4        1.08        8.99      4.26 o 
   8  -2   4       23.29       27.14      5.59 o 
  -8  -1   4      148.02      136.71      4.55 o 
  -7  -1   4        0.29        0.08      0.76 o 
  -6  -1   4      261.39      252.83      7.14 o 
  -5  -1   4      208.38      203.17      4.15 o 
  -4  -1   4      485.08      505.42      7.85 o 
  -3  -1   4      534.60      541.34      5.91 o 
  -2  -1   4     1334.02     1358.32     12.19 o 
  -1  -1   4        8.75       12.79      0.85 o 
   0  -1   4      603.38      576.75      5.96 o 
   1  -1   4     1161.18     1186.29     11.13 o 
   2  -1   4      780.54      816.64      8.39 o 
   3  -1   4       98.79       83.84      1.47 o 
   4  -1   4      176.05      178.58      3.41 o 
   5  -1   4      164.55      159.21      3.06 o 
   6  -1   4      136.57      135.73      3.17 o 
   7  -1   4      120.73      138.22      4.62 o 
   8  -1   4       78.37       81.97      3.85 o 
   9  -1   4       19.21       13.83      2.23 o 
  -8   0   4       15.51       12.68      1.70 o 
  -7   0   4        1.17        0.52      0.86 o 
  -6   0   4        3.71        4.99      1.01 o 
  -5   0   4       33.76       30.42      1.82 o 
  -4   0   4       19.60       20.94      1.26 o 
  -3   0   4       83.57      104.71      1.85 o 
  -2   0   4       41.96       43.33      0.97 o 
  -1   0   4       28.31       24.43      0.77 o 
   0   0   4       88.66      102.17      1.50 o 
   1   0   4      211.64      212.21      2.34 o 
   2   0   4       39.63       38.13      1.13 o 
   3   0   4      106.11      115.64      1.80 o 
   4   0   4        0.47        0.54      0.26 o 
   5   0   4        0.82        0.92      0.42 o 
   6   0   4       37.49       41.71      1.61 o 
   7   0   4       23.27       20.24      2.03 o 
   8   0   4       34.99       33.42      4.02 o 
   9   0   4       30.05       31.00      3.36 o 
  -8   1   4       29.50       29.52      2.55 o 
  -7   1   4      327.97      313.49      8.36 o 
  -6   1   4       47.81       51.17      2.65 o 
  -5   1   4      165.17      151.70      3.89 o 
  -4   1   4       66.92       59.80      1.99 o 
  -3   1   4     1093.51     1114.57     10.90 o 
  -2   1   4      594.87      560.43      5.55 o 
  -1   1   4      149.67      145.22      2.17 o 
   0   1   4      525.39      496.32      4.53 o 
   1   1   4      193.65      202.50      3.07 o 
   2   1   4      628.15      587.74      6.57 o 
   3   1   4      344.83      342.30      3.16 o 
   4   1   4      547.04      524.05      4.37 o 
   5   1   4      254.10      229.83      2.72 o 
   6   1   4      205.03      206.02      3.47 o 
   7   1   4        3.18        1.81      4.39 o 
   8   1   4       54.42       49.88      3.05 o 
   9   1   4        4.21        6.93      4.31 o 
  -7   2   4       74.38       73.18      2.87 o 
  -6   2   4       54.91       54.64      2.33 o 
  -5   2   4       26.02       23.95      1.93 o 
  -4   2   4      109.30      110.80      4.84 o 
  -3   2   4       26.58       25.52      1.36 o 
  -2   2   4     1973.15     2036.42     18.12 o 
  -1   2   4        0.68        1.43      0.71 o 
   0   2   4      568.32      565.67      5.35 o 
   1   2   4     1590.02     1669.02     17.46 o 
   2   2   4        3.12        3.99      0.45 o 
   3   2   4      182.36      203.47      1.96 o 
   4   2   4      705.73      721.47      5.96 o 
   5   2   4      598.03      574.97      5.20 o 
   6   2   4      410.70      399.20      4.58 o 
   7   2   4      310.91      314.59      5.39 o 
   8   2   4       15.83       18.16      2.14 o 
   9   2   4       32.79       35.44      2.94 o 
  10   2   4      144.11      146.29      5.47 o 
  -7   3   4        4.25        2.42      1.12 o 
  -6   3   4       26.06       21.13      1.73 o 
  -5   3   4        4.40        2.95      0.86 o 
  -4   3   4        1.53        0.96      0.80 o 
  -3   3   4       39.53       41.58      1.27 o 
  -2   3   4      414.03      429.00      4.61 o 
  -1   3   4      176.24      183.31      2.42 o 
   0   3   4      132.63      134.91      1.79 o 
   1   3   4       87.01       92.35      1.24 o 
   2   3   4      181.75      198.26      2.03 o 
   3   3   4      494.41      526.07      4.61 o 
   4   3   4        0.27        0.33      0.26 o 
   5   3   4       11.76       12.77      0.64 o 
   6   3   4       30.76       28.75      1.35 o 
   7   3   4       24.40       27.22      1.84 o 
   8   3   4        7.68        8.82      1.42 o 
   9   3   4        2.09        0.41      1.25 o 
  10   3   4       14.56       13.93      2.76 o 
  -6   4   4      120.93      125.87      3.95 o 
  -5   4   4      122.45      119.80      3.34 o 
  -4   4   4      129.19      123.35      2.77 o 
  -3   4   4      254.24      253.94      4.07 o 
  -2   4   4      263.60      258.97      3.68 o 
  -1   4   4      425.35      401.46      4.07 o 
   0   4   4      617.87      611.42      5.39 o 
   1   4   4       27.38       20.92      0.72 o 
   2   4   4     7587.92     7681.91     49.94 o 
   3   4   4      401.11      421.20      3.63 o 
   4   4   4     1119.13     1159.95      8.72 o 
   5   4   4      383.07      353.67      3.28 o 
   6   4   4      264.59      248.01      3.84 o 
   7   4   4      220.48      213.05      4.06 o 
   8   4   4      255.31      260.16      6.02 o 
   9   4   4       73.67       77.55      3.30 o 
  10   4   4       71.35       70.17      5.03 o 
  -5   5   4        5.14        5.22      1.59 o 
  -4   5   4        6.36        6.87      1.41 o 
  -3   5   4       11.09       12.44      1.52 o 
  -2   5   4       18.83       19.56      1.67 o 
  -1   5   4        8.66        5.97      0.84 o 
   0   5   4       53.07       52.42      1.34 o 
   1   5   4       22.58       24.70      0.97 o 
   2   5   4      456.29      470.39      4.83 o 
   3   5   4        5.30        3.34      0.40 o 
   4   5   4       36.38       41.11      1.18 o 
   5   5   4        0.58        0.33      0.37 o 
   6   5   4      196.72      196.16      4.07 o 
   7   5   4        9.01        9.41      1.09 o 
   8   5   4       81.97       77.83      4.27 o 
   9   5   4       33.67       35.53      2.41 o 
  10   5   4       40.61       32.99      4.87 o 
  -4   6   4        0.13        0.23      0.86 o 
  -3   6   4       10.44       11.98      1.44 o 
  -2   6   4       65.15       64.94      2.08 o 
  -1   6   4        0.17        0.00      0.51 o 
   0   6   4        2.17        2.88      0.57 o 
   1   6   4       26.79       25.10      1.14 o 
   2   6   4        1.28        1.48      0.45 o 
   3   6   4       82.80       88.20      2.26 o 
   4   6   4       33.78       35.03      1.44 o 
   5   6   4       22.01       17.75      1.13 o 
   6   6   4      134.75      139.24      3.44 o 
   7   6   4      112.59      118.06      2.99 o 
   8   6   4        2.67        1.85      1.10 o 
   9   6   4        0.60        0.92      0.98 o 
  10   6   4        4.68        5.41      1.44 o 
  -3   7   4       24.83       29.40      2.16 o 
  -2   7   4      135.95      143.51      4.18 o 
  -1   7   4      159.76      165.84      3.56 o 
   0   7   4      152.89      157.39      3.42 o 
   1   7   4       79.30       81.00      2.53 o 
   2   7   4      332.02      322.63      5.18 o 
   3   7   4      119.99      119.83      2.87 o 
   4   7   4      225.50      219.43      4.07 o 
   5   7   4      117.62      116.85      4.42 o 
   6   7   4      241.12      259.58      4.65 o 
   7   7   4      139.78      134.97      3.96 o 
   8   7   4       21.59       22.88      2.01 o 
   9   7   4       63.64       65.21      6.03 o 
  10   7   4       27.71       26.71      3.07 o 
  -2   8   4        6.95        5.64      1.27 o 
  -1   8   4        5.15        4.39      0.96 o 
   0   8   4        3.05        2.32      0.86 o 
   1   8   4        8.01        6.33      0.97 o 
   2   8   4        2.16        1.69      0.74 o 
   3   8   4        4.62        3.53      0.83 o 
   4   8   4        0.12        0.00      0.62 o 
   5   8   4        9.05        6.21      0.95 o 
   6   8   4        8.10        6.90      1.24 o 
   7   8   4       32.59       33.68      2.30 o 
   8   8   4        1.04        0.51      1.47 o 
   9   8   4        1.23        2.28      1.55 o 
   0   9   4       22.20       22.73      1.65 o 
   1   9   4       25.16       24.20      1.87 o 
   2   9   4       50.31       54.77      3.56 o 
   3   9   4       59.05       60.71      2.27 o 
   4   9   4       32.02       30.57      2.22 o 
   5   9   4       12.21       11.94      1.61 o 
   6   9   4       87.69       89.63      3.42 o 
   7   9   4       35.28       33.53      3.08 o 
   8   9   4       37.62       34.95      3.29 o 
   2  10   4        8.48        9.00      1.54 o 
   3  10   4        8.01        8.80      1.45 o 
   4  10   4       10.83       12.19      4.57 o 
   5  10   4        0.99        0.42      1.00 o 
   6  10   4       32.33       36.34      3.27 o 
   7  10   4        3.14        2.67      1.61 o 
  -6  -9   5        4.35        3.07      1.47 o 
  -5  -9   5        0.11        0.58      0.96 o 
  -4  -9   5       23.80       19.49      2.76 o 
  -3  -9   5       19.95       18.97      2.08 o 
  -2  -9   5        4.46        5.92      1.53 o 
  -1  -9   5        1.18        0.22      1.15 o 
   0  -9   5        7.01        6.51      1.77 o 
  -7  -8   5       18.03       14.24      1.51 o 
  -6  -8   5       27.64       30.70      1.60 o 
  -5  -8   5        9.66        9.06      1.26 o 
  -4  -8   5       29.12       30.81      1.90 o 
  -3  -8   5       73.60       72.36      2.98 o 
  -2  -8   5       19.02       20.03      3.99 o 
  -1  -8   5       21.91       23.82      2.32 o 
   0  -8   5       20.20       22.02      2.37 o 
   1  -8   5        8.50        8.27      1.75 o 
   2  -8   5        4.34        4.81      1.74 o 
  -8  -7   5       21.76       26.69      2.12 o 
  -7  -7   5       65.40       70.90      2.68 o 
  -6  -7   5        1.07        3.25      0.80 o 
  -5  -7   5      124.06      120.87      4.43 o 
  -4  -7   5        6.91        2.38      1.24 o 
  -3  -7   5      192.85      191.91      4.27 o 
  -2  -7   5       42.03       39.12      2.08 o 
  -1  -7   5       26.29       29.44      7.08 o 
   0  -7   5      187.28      186.01      5.39 o 
   1  -7   5       81.84       86.23      3.84 o 
   2  -7   5       11.55       11.49      4.07 o 
   3  -7   5        2.09        3.61      1.55 o 
  -8  -6   5        4.13        3.34      1.15 o 
  -7  -6   5        1.32        0.92      0.82 o 
  -6  -6   5        8.87        9.76      1.72 o 
  -5  -6   5        7.40        5.65      1.20 o 
  -4  -6   5       16.10       10.46      2.44 o 
  -3  -6   5        4.64        3.74      1.62 o 
  -2  -6   5       75.84       79.36      3.84 o 
  -1  -6   5        0.46        1.77      0.97 o 
   0  -6   5       14.82       17.45      2.40 o 
   1  -6   5      130.22      122.31      4.21 o 
   2  -6   5        0.71        0.53      0.93 o 
   3  -6   5        5.98        3.83      1.43 o 
   4  -6   5        4.28        2.21      1.50 o 
  -8  -5   5      183.57      176.95      5.64 o 
  -7  -5   5      190.43      188.61      4.55 o 
  -6  -5   5       84.29       79.84      3.73 o 
  -5  -5   5      475.45      468.51      9.76 o 
  -4  -5   5      598.22      582.47     10.79 o 
  -3  -5   5      298.52      312.18      4.89 o 
  -2  -5   5      160.95      154.41      4.00 o 
  -1  -5   5      362.49      359.23      7.81 o 
   0  -5   5      103.12       97.48      2.91 o 
   1  -5   5     1037.75      989.34     16.19 o 
   2  -5   5       89.26       78.72      3.32 o 
   3  -5   5       68.50       69.11      3.52 o 
   4  -5   5       80.97       71.26      3.95 o 
   5  -5   5       40.78       40.17      2.95 o 
  -8  -4   5       91.69       98.81      3.44 o 
  -7  -4   5      114.22      112.79      4.06 o 
  -6  -4   5       68.13       66.78      2.19 o 
  -5  -4   5      232.23      222.68      5.88 o 
  -4  -4   5      196.95      209.85      9.76 o 
  -3  -4   5      494.84      485.55     11.10 o 
  -2  -4   5      475.03      506.23     14.97 o 
  -1  -4   5      210.19      216.47      3.32 o 
   0  -4   5       57.18       62.40      1.65 o 
   1  -4   5       96.13      104.74      2.82 o 
   2  -4   5      313.95      318.13      8.26 o 
   3  -4   5      107.44       98.82      5.20 o 
   4  -4   5       96.46       91.25      3.29 o 
   5  -4   5      224.75      197.82      5.40 o 
   6  -4   5       37.84       40.51      2.15 o 
  -8  -3   5       32.21       29.19      2.27 o 
  -7  -3   5       18.84       21.30      1.74 o 
  -6  -3   5       68.82       73.16      2.40 o 
  -5  -3   5      538.25      537.99      9.34 o 
  -4  -3   5      137.84      139.44      3.05 o 
  -3  -3   5       16.96       18.65      1.69 o 
  -2  -3   5        0.79        0.85      0.53 o 
  -1  -3   5      363.87      407.67      6.85 o 
   0  -3   5       29.14       25.47      1.16 o 
   1  -3   5       19.03       18.74      1.18 o 
   2  -3   5       25.54       27.80      1.60 o 
   3  -3   5        0.20        0.77      0.64 o 
   4  -3   5       12.16        9.88      2.73 o 
   5  -3   5      122.72      113.24      2.70 o 
   6  -3   5        5.12        4.23      1.44 o 
   7  -3   5        0.36        1.28      3.89 o 
  -8  -2   5       45.88       50.50      2.82 o 
  -7  -2   5      227.27      229.99      5.20 o 
  -6  -2   5      608.13      611.23      7.78 o 
  -5  -2   5       43.88       44.59      2.06 o 
  -4  -2   5      649.08      657.92      9.13 o 
  -3  -2   5       23.27       20.72      0.91 o 
  -2  -2   5      250.43      238.83      4.33 o 
  -1  -2   5      330.94      313.91      5.58 o 
   0  -2   5      471.40      507.55      5.17 o 
   1  -2   5      885.88      865.95      7.96 o 
   2  -2   5      150.72      142.24      3.11 o 
   3  -2   5      138.61      126.14      5.07 o 
   4  -2   5       79.04       79.44      1.71 o 
   5  -2   5      172.11      173.72      5.86 o 
   6  -2   5      204.67      198.98      5.27 o 
   7  -2   5        6.35        0.55      3.38 o 
   8  -2   5       21.94       26.12      5.72 o 
  -8  -1   5        0.90        1.17      0.97 o 
  -7  -1   5       24.58       24.15      4.15 o 
  -6  -1   5       36.17       33.53      2.04 o 
  -5  -1   5       42.37       45.70      2.04 o 
  -4  -1   5        0.22        0.08      0.39 o 
  -3  -1   5       29.55       27.73      1.28 o 
  -2  -1   5      113.44      132.01      2.04 o 
  -1  -1   5      989.26     1114.08     10.14 o 
   0  -1   5      561.93      651.39      6.87 o 
   1  -1   5        2.33        2.10      0.31 o 
   2  -1   5      130.14      143.06      2.46 o 
   3  -1   5       35.62       39.55      1.42 o 
   4  -1   5        1.71        2.33      0.42 o 
   5  -1   5       38.87       43.25      1.53 o 
   6  -1   5       49.28       45.97      3.02 o 
   7  -1   5       27.20       28.72      2.98 o 
   8  -1   5        4.99        0.84      3.80 o 
  -8   0   5       16.44       16.96      2.06 o 
  -7   0   5       78.34       78.13      3.32 o 
  -6   0   5       89.78       85.20      3.08 o 
  -5   0   5      121.98      114.41      3.24 o 
  -4   0   5      217.32      221.51      3.93 o 
  -3   0   5      428.08      407.43      4.98 o 
  -2   0   5      630.92      638.91      7.02 o 
  -1   0   5        2.60        1.32      0.35 o 
   0   0   5      341.26      331.85      3.39 o 
   1   0   5      406.42      411.86      4.10 o 
   2   0   5      340.59      340.30      6.02 o 
   3   0   5      522.44      568.84      9.04 o 
   4   0   5      134.88      156.74      2.68 o 
   5   0   5      287.96      292.86      4.16 o 
   6   0   5       51.23       48.96      2.61 o 
   7   0   5       14.53       17.33      2.33 o 
   8   0   5       45.31       36.70      5.17 o 
   9   0   5       60.48       62.91      6.98 o 
  -7   1   5       53.27       52.40      3.03 o 
  -6   1   5       53.27       57.18      2.89 o 
  -5   1   5       26.81       27.05      1.94 o 
  -4   1   5      111.60      116.45      3.13 o 
  -3   1   5      333.36      335.64      7.22 o 
  -2   1   5      590.79      580.97      6.34 o 
  -1   1   5      366.52      382.34      4.09 o 
   0   1   5       78.70       71.90      1.29 o 
   1   1   5      746.24      746.12      9.51 o 
   2   1   5      760.23      717.15      9.72 o 
   3   1   5     1594.34     1611.55     12.53 o 
   4   1   5        1.38        4.27      0.62 o 
   5   1   5      746.46      759.65      7.33 o 
   6   1   5      110.60      111.08      2.34 o 
   7   1   5       74.53       72.69      2.24 o 
   8   1   5       24.65       32.47      2.54 o 
   9   1   5      186.58      187.22      6.02 o 
  -7   2   5        0.14        0.00      1.02 o 
  -6   2   5       56.20       53.04      2.96 o 
  -5   2   5        6.36        4.43      1.32 o 
  -4   2   5        1.08        0.22      0.72 o 
  -3   2   5        7.60        7.77      0.95 o 
  -2   2   5       56.64       56.42      1.70 o 
  -1   2   5       22.58       22.84      1.05 o 
   0   2   5       33.79       33.36      1.12 o 
   1   2   5       35.30       33.45      2.41 o 
   2   2   5       97.03       95.39      1.69 o 
   3   2   5        1.11        0.33      0.32 o 
   4   2   5       65.92       67.59      1.25 o 
   5   2   5       13.70       11.35      0.76 o 
   6   2   5        3.38        2.87      0.61 o 
   7   2   5      163.24      182.70      4.09 o 
   8   2   5      444.78      451.00      8.31 o 
   9   2   5      197.97      203.17      6.26 o 
  -6   3   5      197.92      202.10      4.62 o 
  -5   3   5       88.42       89.05      2.87 o 
  -4   3   5      121.73      119.61      3.98 o 
  -3   3   5      223.43      228.08      4.38 o 
  -2   3   5      492.32      490.49      6.73 o 
  -1   3   5      687.57      704.90      6.44 o 
   0   3   5      367.62      367.93      3.52 o 
   1   3   5      648.79      671.99      5.95 o 
   2   3   5      251.47      244.72      2.92 o 
   3   3   5      629.06      636.37      6.20 o 
   4   3   5      256.99      250.92      3.23 o 
   5   3   5      280.96      286.13      3.71 o 
   6   3   5      542.14      544.58      6.06 o 
   7   3   5      410.37      414.99      6.19 o 
   8   3   5        0.19        0.00      0.79 o 
   9   3   5      105.54      104.36      3.55 o 
  10   3   5       38.50       36.31      2.58 o 
  -5   4   5        0.15        0.33      0.91 o 
  -4   4   5        1.46        0.86      0.84 o 
  -3   4   5        0.90        0.68      0.54 o 
  -2   4   5       10.53        8.46      0.75 o 
  -1   4   5       73.36       79.58      1.69 o 
   0   4   5       12.68       15.60      1.15 o 
   1   4   5        1.58        3.30      0.48 o 
   2   4   5      185.94      190.22      3.07 o 
   3   4   5       37.23       32.50      1.10 o 
   4   4   5       19.25       18.81      0.95 o 
   5   4   5       61.51       65.67      1.65 o 
   6   4   5       88.13       86.66      2.12 o 
   7   4   5      114.47      118.50      2.95 o 
   8   4   5      128.85      130.82      3.31 o 
   9   4   5        2.02        1.81      1.02 o 
  10   4   5       86.85       86.68      4.70 o 
  -5   5   5        1.98        1.15      1.17 o 
  -4   5   5        1.10        1.35      1.00 o 
  -3   5   5       10.72        9.77      0.91 o 
  -2   5   5        9.28       10.41      1.00 o 
  -1   5   5        1.00        0.58      0.95 o 
   0   5   5        1.22        1.28      0.57 o 
   1   5   5        6.18        5.30      0.74 o 
   2   5   5       41.59       41.96      1.31 o 
   3   5   5        0.19        0.41      0.39 o 
   4   5   5        3.73        4.94      0.62 o 
   5   5   5       67.57       71.40      1.90 o 
   6   5   5        2.72        0.88      1.11 o 
   7   5   5        4.35        2.48      1.12 o 
   8   5   5        1.20        2.34      0.85 o 
   9   5   5        0.69        0.13      0.86 o 
  10   5   5        0.49        0.00      1.04 o 
  -4   6   5        6.88        9.03      1.32 o 
  -3   6   5      272.81      289.76      5.96 o 
  -2   6   5       54.35       57.25      2.22 o 
  -1   6   5      127.93      130.61      3.15 o 
   0   6   5      142.60      145.85      2.63 o 
   1   6   5      194.57      196.03      3.12 o 
   2   6   5       95.28      101.35      2.16 o 
   3   6   5      655.75      657.75      7.55 o 
   4   6   5      231.10      223.21      4.04 o 
   5   6   5       37.17       37.15      1.70 o 
   6   6   5      295.36      286.35      4.92 o 
   7   6   5       51.26       55.81      2.19 o 
   8   6   5       82.07       82.75      2.69 o 
   9   6   5       45.89       48.34      2.37 o 
  -2   7   5       32.28       31.62      2.18 o 
  -1   7   5        0.49        0.26      0.77 o 
   0   7   5        0.54        0.58      0.60 o 
   1   7   5        5.09        4.19      1.17 o 
   2   7   5        5.32        4.96      0.84 o 
   3   7   5       22.70       20.71      1.38 o 
   4   7   5       28.45       28.01      1.86 o 
   5   7   5        0.25        0.42      0.64 o 
   6   7   5       26.35       25.50      2.35 o 
   7   7   5       11.13       10.96      1.23 o 
   8   7   5        9.61        6.30      1.11 o 
   9   7   5        1.55        2.28      1.09 o 
  -1   8   5        0.06        0.21      0.99 o 
   0   8   5       50.66       50.96      2.14 o 
   1   8   5       59.64       60.19      2.25 o 
   2   8   5       26.13       24.17      1.58 o 
   3   8   5       39.79       39.75      1.92 o 
   4   8   5       63.74       65.43      2.95 o 
   5   8   5       39.29       39.91      1.94 o 
   6   8   5       38.52       37.47      1.91 o 
   7   8   5       66.96       70.07      5.35 o 
   8   8   5       15.87       17.06      2.03 o 
   9   8   5        9.12        9.39      3.61 o 
   1   9   5        0.35        0.10      0.77 o 
   2   9   5       51.69       52.82      2.25 o 
   3   9   5        0.72        1.00      0.80 o 
   4   9   5       26.05       26.85      1.72 o 
   5   9   5        6.77        6.34      1.06 o 
   6   9   5       31.73       29.02      2.47 o 
   7   9   5       33.16       35.97      3.67 o 
   8   9   5       18.67       18.01      2.04 o 
   4  10   5        0.37        0.98      1.03 o 
   5  10   5        8.54       10.48      2.95 o 
  -3  -9   6       62.39       62.05      3.18 o 
  -2  -9   6        9.25       11.82      1.90 o 
  -6  -8   6       15.85       17.42      1.76 o 
  -5  -8   6        1.60        7.73      1.90 o 
  -4  -8   6       51.65       48.10      2.17 o 
  -3  -8   6       26.93       28.91      3.60 o 
  -2  -8   6       44.06       51.95      2.70 o 
  -1  -8   6       14.37       13.24      1.81 o 
   0  -8   6       18.29       16.39      2.09 o 
   1  -8   6       13.12       10.55      1.97 o 
  -7  -7   6        8.91        7.96      1.79 o 
  -6  -7   6        3.82        4.09      1.33 o 
  -5  -7   6        6.27        4.28      1.28 o 
  -4  -7   6        0.35        0.88      1.15 o 
  -3  -7   6       23.59       20.36      2.27 o 
  -2  -7   6        3.10        2.53      0.87 o 
  -1  -7   6        1.05        1.26      0.91 o 
   0  -7   6        0.29        1.44      0.98 o 
   1  -7   6        2.44        1.72      1.16 o 
   2  -7   6       36.53       41.55      3.18 o 
   3  -7   6        1.77        0.96      1.44 o 
  -7  -6   6      147.55      151.57      3.76 o 
  -6  -6   6      103.34       98.89      3.98 o 
  -5  -6   6      119.33      110.36      4.57 o 
  -4  -6   6        8.09       13.08      1.31 o 
  -3  -6   6      412.64      412.17     10.47 o 
  -2  -6   6       29.37       31.68      2.43 o 
  -1  -6   6       41.03       42.03      1.85 o 
   0  -6   6      428.97      430.94      8.49 o 
   1  -6   6       37.46       35.52      3.47 o 
   2  -6   6       32.58       30.39      2.60 o 
   3  -6   6       10.27       12.24      2.04 o 
   4  -6   6        1.23        0.00      1.43 o 
  -8  -5   6       17.73       15.34      1.61 o 
  -7  -5   6       91.33       93.67      2.81 o 
  -6  -5   6      106.10       97.19      4.31 o 
  -5  -5   6       67.90       62.09      2.71 o 
  -4  -5   6       78.81       76.40      6.49 o 
  -3  -5   6      211.54      200.24      8.43 o 
  -2  -5   6       25.01       25.86      1.68 o 
  -1  -5   6      136.50      133.23      4.95 o 
   0  -5   6        0.87        0.00      0.56 o 
   1  -5   6     1100.09     1065.17     17.27 o 
   2  -5   6       25.37       27.40      2.24 o 
   3  -5   6       66.87       60.85      3.31 o 
   4  -5   6       91.56       92.02     11.29 o 
   5  -5   6       18.86       21.99      2.38 o 
  -8  -4   6        7.73        7.07      1.31 o 
  -7  -4   6       14.62       14.61      1.43 o 
  -6  -4   6       10.05       10.59      1.52 o 
  -5  -4   6        0.18        0.51      0.76 o 
  -4  -4   6       34.88       32.54      3.05 o 
  -3  -4   6       66.83       68.04      9.57 o 
  -2  -4   6       18.20       15.81      1.89 o 
  -1  -4   6        7.59        6.84      1.84 o 
   0  -4   6      413.93      397.13      8.26 o 
   1  -4   6      670.02      671.52      9.77 o 
   2  -4   6       78.10       78.37      2.70 o 
   3  -4   6       97.51       89.30      3.77 o 
   4  -4   6        3.13        4.30      2.13 o 
   5  -4   6       12.74       10.16      1.70 o 
   6  -4   6        1.08        0.00      1.83 o 
  -8  -3   6        1.72        2.82      1.07 o 
  -7  -3   6      103.16      111.49      2.93 o 
  -6  -3   6      136.10      135.18      3.34 o 
  -5  -3   6        1.07        2.16      1.05 o 
  -4  -3   6       94.94       99.26      4.63 o 
  -3  -3   6      614.57      639.06     10.87 o 
  -2  -3   6      492.55      523.83      9.01 o 
  -1  -3   6      146.54      148.69      3.68 o 
   0  -3   6       63.55       68.35      2.19 o 
   1  -3   6       49.92       52.58      1.58 o 
   2  -3   6      223.26      225.47      4.54 o 
   3  -3   6       93.05       96.25      3.64 o 
   4  -3   6        3.98        6.64      1.42 o 
   5  -3   6      407.86      388.25      8.83 o 
   6  -3   6        0.57        1.69      1.14 o 
   7  -3   6       33.22       32.30      2.50 o 
  -8  -2   6        1.85        2.70      1.04 o 
  -7  -2   6       77.33       71.74      2.96 o 
  -6  -2   6        2.27        1.84      1.12 o 
  -5  -2   6       31.85       36.23      2.25 o 
  -4  -2   6      284.68      287.05      5.94 o 
  -3  -2   6      135.80      146.06      2.50 o 
  -2  -2   6       84.59       82.06      2.45 o 
  -1  -2   6       84.99       87.46      1.66 o 
   0  -2   6       12.92       13.05      0.83 o 
   1  -2   6       33.07       31.10      1.12 o 
   2  -2   6       50.37       49.98      1.82 o 
   3  -2   6        1.45        1.90      0.87 o 
   4  -2   6        6.37        7.36      1.41 o 
   5  -2   6      133.46      135.80      4.81 o 
   6  -2   6       16.65       16.16      1.29 o 
   7  -2   6        6.71        6.23      1.26 o 
  -7  -1   6       91.05       83.58      3.27 o 
  -6  -1   6       46.79       47.98      2.43 o 
  -5  -1   6      794.24      764.70     10.46 o 
  -4  -1   6      188.31      188.22      3.60 o 
  -3  -1   6      296.68      300.38      5.19 o 
  -2  -1   6      146.39      155.66      2.45 o 
  -1  -1   6       86.67       87.18      1.95 o 
   0  -1   6       65.42       62.98      2.26 o 
   1  -1   6      476.19      494.57      5.44 o 
   2  -1   6      117.28      113.73      4.14 o 
   3  -1   6       58.06       63.93      2.72 o 
   4  -1   6        5.64        6.15      1.68 o 
   5  -1   6       37.65       38.50      3.05 o 
   6  -1   6      128.30      131.53      3.08 o 
   7  -1   6       12.24       10.45      1.44 o 
   8  -1   6        7.36        7.27      1.72 o 
  -7   0   6       37.64       37.99      2.60 o 
  -6   0   6       41.72       41.39      2.49 o 
  -5   0   6      362.83      354.73      6.47 o 
  -4   0   6       96.58       99.81      3.03 o 
  -3   0   6      170.70      174.20      3.23 o 
  -2   0   6      291.82      287.69      3.74 o 
  -1   0   6      438.76      457.38      4.93 o 
   0   0   6       10.29        9.02      0.56 o 
   1   0   6      813.65      844.77      8.41 o 
   2   0   6      548.57      537.30      7.77 o 
   3   0   6      308.45      301.48      5.26 o 
   4   0   6       86.58       78.58      2.48 o 
   5   0   6      130.92      123.61      2.99 o 
   6   0   6      217.69      225.35      4.19 o 
   7   0   6      182.39      182.60      4.43 o 
   8   0   6       21.64       25.95      2.50 o 
  -7   1   6       18.34       14.84      1.83 o 
  -6   1   6       35.01       27.54      2.23 o 
  -5   1   6       41.30       38.97      2.33 o 
  -4   1   6        1.30        1.42      0.82 o 
  -3   1   6       12.70       11.45      1.40 o 
  -2   1   6        7.40        6.08      0.76 o 
  -1   1   6       91.57       96.25      2.38 o 
   0   1   6      214.06      207.14      4.00 o 
   1   1   6       38.20       36.16      1.83 o 
   2   1   6      103.92      103.83      3.96 o 
   3   1   6       41.28       40.87      1.47 o 
   4   1   6       22.64       22.37      0.94 o 
   5   1   6        0.18        1.05      0.56 o 
   6   1   6        4.09        5.05      0.87 o 
   7   1   6        6.17        6.00      1.15 o 
   8   1   6       10.37       10.00      1.76 o 
   9   1   6        7.58        8.04      1.99 o 
  -6   2   6       56.20       57.59      3.19 o 
  -5   2   6      132.32      129.07      4.58 o 
  -4   2   6       78.85       82.40      3.04 o 
  -3   2   6      304.39      308.78      5.81 o 
  -2   2   6      451.13      461.10      7.15 o 
  -1   2   6      405.47      380.34      6.67 o 
   0   2   6      230.03      231.70      4.75 o 
   1   2   6      222.16      217.40      6.16 o 
   2   2   6      750.01      724.16      8.78 o 
   3   2   6      440.29      430.54      5.00 o 
   4   2   6      444.74      443.28      5.35 o 
   5   2   6      148.85      133.38      2.68 o 
   6   2   6       88.29       87.64      4.63 o 
   7   2   6      168.27      173.97      4.22 o 
   8   2   6        5.74        6.13      1.48 o 
   9   2   6       73.62       80.69      4.04 o 
  -5   3   6        7.33        7.15      1.40 o 
  -4   3   6        3.68        6.90      1.27 o 
  -3   3   6        2.25        2.78      0.94 o 
  -2   3   6      128.31      118.44      3.71 o 
  -1   3   6       23.40       22.31      1.76 o 
   0   3   6        1.73        1.18      0.65 o 
   1   3   6       41.74       42.20      1.62 o 
   2   3   6       25.41       28.29      1.03 o 
   3   3   6       81.49       80.11      1.81 o 
   4   3   6      153.95      157.30      2.80 o 
   5   3   6      129.72      119.10      2.51 o 
   6   3   6       85.54       80.38      1.86 o 
   7   3   6      141.75      150.89      3.60 o 
   8   3   6        0.40        0.85      0.86 o 
   9   3   6       59.55       60.76      2.74 o 
  -5   4   6        0.42        0.00      0.93 o 
  -4   4   6        1.45        1.90      0.94 o 
  -3   4   6        0.09        0.03      0.72 o 
  -2   4   6       17.26       14.30      1.80 o 
  -1   4   6      153.89      157.09      3.13 o 
   0   4   6      158.25      152.29      2.65 o 
   1   4   6        0.89        1.24      0.55 o 
   2   4   6        8.34        9.39      1.22 o 
   3   4   6      156.10      148.09      2.74 o 
   4   4   6       12.80       10.33      0.73 o 
   5   4   6        1.38        4.06      1.06 o 
   6   4   6        0.17        0.00      0.47 o 
   7   4   6        0.22        0.59      0.65 o 
   8   4   6        6.97        6.91      1.39 o 
   9   4   6       26.17       21.73      1.89 o 
  -4   5   6       55.96       55.43      3.68 o 
  -3   5   6       59.33       64.70      2.43 o 
  -2   5   6       52.83       57.61      2.53 o 
  -1   5   6      469.77      462.55      6.70 o 
   0   5   6       26.69       27.01      1.86 o 
   1   5   6      372.66      380.13      8.06 o 
   2   5   6      281.68      282.33      4.29 o 
   3   5   6      307.67      303.21      3.93 o 
   4   5   6        4.63        4.22      0.65 o 
   5   5   6      234.07      241.21      3.81 o 
   6   5   6      105.31      105.40      2.71 o 
   7   5   6       96.41       98.97      3.56 o 
   8   5   6      104.79      111.00      3.10 o 
   9   5   6       25.22       28.05      2.65 o 
  -3   6   6        0.32        0.42      0.74 o 
  -2   6   6        3.73        4.76      1.16 o 
  -1   6   6        0.76        0.11      0.63 o 
   0   6   6        3.59        1.94      0.69 o 
   1   6   6       15.64       15.44      1.49 o 
   2   6   6       25.66       23.55      1.40 o 
   3   6   6      752.13      692.19      7.88 o 
   4   6   6      310.58      299.74      4.49 o 
   5   6   6      136.32      133.43      3.09 o 
   6   6   6        5.30        3.77      0.84 o 
   7   6   6       11.19       12.03      1.25 o 
   8   6   6       13.40       12.69      1.39 o 
   9   6   6       35.37       36.95      2.17 o 
  -2   7   6        9.76        8.88      1.35 o 
  -1   7   6       59.51       57.78      2.61 o 
   0   7   6       19.18       17.86      1.67 o 
   1   7   6       21.15       23.00      2.91 o 
   2   7   6       15.03       16.52      1.68 o 
   3   7   6      248.64      243.69      4.40 o 
   4   7   6        5.80        6.96      0.96 o 
   5   7   6       62.17       61.83      2.20 o 
   6   7   6       18.49       17.46      1.42 o 
   7   7   6       83.20       82.25      2.65 o 
   8   7   6        0.22        0.00      0.83 o 
   9   7   6       50.35       49.98      2.47 o 
   0   8   6        0.56        0.86      1.68 o 
   1   8   6       22.76       22.91      1.94 o 
   2   8   6        4.95        7.22      1.01 o 
   3   8   6       22.99       28.56      1.68 o 
   4   8   6       83.50       81.70      4.15 o 
   5   8   6       10.19       16.40      1.44 o 
   6   8   6       16.74       17.38      1.45 o 
   7   8   6      121.97      120.09      4.19 o 
   8   8   6        0.08        1.52      1.00 o 
   2   9   6       10.89       11.10      1.45 o 
   3   9   6        0.19        0.02      0.74 o 
   4   9   6       10.47       10.89      1.44 o 
   5   9   6        1.77        2.98      0.92 o 
   6   9   6        7.89        5.94      1.72 o 
   7   9   6        0.03        1.26      1.05 o 
  -4  -8   7        0.08        0.60      1.26 o 
  -3  -8   7        6.79        5.80      1.16 o 
  -2  -8   7        3.95        3.59      1.15 o 
  -1  -8   7        4.90        5.27      1.42 o 
  -5  -7   7       30.01       29.64      1.71 o 
  -4  -7   7       17.16       23.05      2.14 o 
  -3  -7   7       84.05       88.45      4.26 o 
  -2  -7   7       63.84       68.53      2.41 o 
  -1  -7   7       18.92       18.99      1.72 o 
   0  -7   7        4.75        2.88      1.98 o 
   1  -7   7       25.19       24.49      3.60 o 
   2  -7   7       18.81       19.85      6.40 o 
  -6  -6   7       32.57       23.73      1.88 o 
  -5  -6   7       61.02       52.94      2.92 o 
  -3  -6   7       96.83       94.68      3.62 o 
  -2  -6   7      182.91      182.84      6.18 o 
  -1  -6   7       63.01       61.59      2.17 o 
   0  -6   7       75.57       72.86      4.29 o 
   1  -6   7       77.10       84.04      6.20 o 
   2  -6   7       30.54       24.54      2.42 o 
   3  -6   7       26.34       27.92      3.07 o 
  -7  -5   7        8.71        7.23      1.43 o 
  -6  -5   7       24.57       17.85      1.73 o 
  -5  -5   7        6.32        5.29      0.99 o 
  -4  -5   7       32.46       34.74      3.30 o 
  -2  -5   7       98.55       90.13      3.29 o 
  -1  -5   7        0.94        0.00      0.77 o 
   0  -5   7        0.68        1.24      0.68 o 
   1  -5   7       81.41       83.50      3.19 o 
   2  -5   7       26.46       22.52      2.12 o 
   3  -5   7        4.94        3.23      1.34 o 
   4  -5   7        2.56        0.00      1.67 o 
  -7  -4   7       34.26       34.56      2.50 o 
  -6  -4   7       54.52       52.96      2.89 o 
  -5  -4   7      114.91      119.20      7.00 o 
  -4  -4   7      108.15      102.01      4.88 o 
  -3  -4   7       17.40       24.52      2.62 o 
  -2  -4   7      148.03      143.61      6.73 o 
  -1  -4   7        9.11       10.33      1.24 o 
   0  -4   7       57.69       59.13      3.40 o 
   1  -4   7       75.24       75.04      2.76 o 
   2  -4   7      390.91      391.77      8.39 o 
   3  -4   7       18.12       20.26      2.13 o 
   4  -4   7       15.19       16.11      2.23 o 
   5  -4   7        8.58       12.73      2.19 o 
  -7  -3   7       19.80       21.51      1.91 o 
  -6  -3   7       10.11        7.60      1.11 o 
  -5  -3   7        0.24        0.55      0.93 o 
  -4  -3   7       98.58       95.37      2.90 o 
  -3  -3   7       67.77       71.43      5.52 o 
  -2  -3   7       14.90       18.19      2.21 o 
  -1  -3   7        1.06        0.08      0.52 o 
   0  -3   7       27.79       31.24      2.36 o 
   1  -3   7      241.10      255.87      6.68 o 
   2  -3   7      558.05      557.86     10.40 o 
   3  -3   7        6.71        3.58      1.14 o 
   4  -3   7        5.64        4.34      1.41 o 
   5  -3   7       34.43       32.51      4.49 o 
   6  -3   7       16.36       17.71      2.14 o 
  -7  -2   7      100.49       98.54      3.48 o 
  -6  -2   7       62.53       56.99      2.52 o 
  -5  -2   7       34.42       31.43      1.36 o 
  -4  -2   7      231.39      238.55      5.45 o 
  -3  -2   7       63.22       68.37      2.43 o 
  -2  -2   7      225.75      226.60      4.46 o 
  -1  -2   7      164.68      179.42      4.29 o 
   0  -2   7       51.42       55.89      2.31 o 
   1  -2   7        4.73        3.33      0.92 o 
   2  -2   7       35.87       37.90      2.04 o 
   3  -2   7       93.33       97.53      3.62 o 
   4  -2   7        4.20        6.58      1.44 o 
   5  -2   7       24.32       23.98      4.39 o 
   6  -2   7       65.57       65.14      5.77 o 
   7  -2   7        1.82        5.31      2.01 o 
  -7  -1   7       89.83       90.71      3.71 o 
  -6  -1   7       54.43       55.14      2.65 o 
  -5  -1   7      177.52      190.91      4.35 o 
  -4  -1   7       44.40       43.16      1.89 o 
  -3  -1   7      456.02      480.76      8.56 o 
  -2  -1   7      190.20      188.85      4.33 o 
  -1  -1   7      188.59      172.32      4.50 o 
   0  -1   7      702.18      734.96     15.08 o 
   1  -1   7      188.80      185.43      3.57 o 
   2  -1   7       95.71       91.27      3.06 o 
   3  -1   7      274.05      276.26      6.57 o 
   4  -1   7       99.77      104.50      4.02 o 
   5  -1   7       34.76       33.32      2.78 o 
   6  -1   7      258.58      266.78      6.22 o 
   7  -1   7       36.20       39.71      2.36 o 
  -6   0   7       28.40       28.37      2.63 o 
  -5   0   7       89.64       86.59      3.10 o 
  -4   0   7      163.44      165.53      3.95 o 
  -3   0   7      127.26      139.32      4.46 o 
  -2   0   7       49.21       49.91      1.80 o 
  -1   0   7       11.64       12.24      0.96 o 
   0   0   7       11.43       12.97      1.65 o 
   1   0   7       12.14       12.01      1.04 o 
   2   0   7       57.36       57.68      2.03 o 
   3   0   7        0.23        0.38      0.67 o 
   4   0   7        1.53        1.92      0.98 o 
   5   0   7        0.11        0.15      0.76 o 
   6   0   7       22.06       21.42      1.26 o 
   7   0   7       36.34       35.42      2.63 o 
   8   0   7        2.96        1.53      1.26 o 
  -6   1   7      112.23      113.65      3.99 o 
  -5   1   7      112.97      111.68      3.75 o 
  -4   1   7      204.67      203.99      4.74 o 
  -3   1   7      116.09      111.05      3.17 o 
  -2   1   7      221.79      230.48      4.49 o 
  -1   1   7      424.19      449.53      6.66 o 
   0   1   7        1.24        1.51      0.65 o 
   1   1   7      858.36      883.98     12.20 o 
   2   1   7      161.83      153.67      3.62 o 
   3   1   7      339.31      348.36     10.89 o 
   4   1   7       38.34       42.27      2.71 o 
   5   1   7       92.27       96.42      2.18 o 
   6   1   7      109.43      111.40      3.24 o 
   7   1   7       93.62       95.90      7.29 o 
   8   1   7       40.97       44.56      2.83 o 
  -5   2   7        3.50        1.59      1.05 o 
  -4   2   7       10.67        8.96      1.37 o 
  -3   2   7       21.89       22.20      1.77 o 
  -2   2   7       48.52       47.90      2.18 o 
  -1   2   7      106.20      114.30      3.36 o 
   0   2   7        1.12        1.33      0.67 o 
   1   2   7      111.87      103.75      3.05 o 
   2   2   7      134.02      129.17      3.43 o 
   3   2   7      146.54      134.54      3.61 o 
   4   2   7      201.23      202.54      3.02 o 
   5   2   7        7.52        9.11      0.92 o 
   6   2   7      222.97      228.26      4.21 o 
   7   2   7       46.30       45.23      3.77 o 
   8   2   7       38.71       43.17      4.85 o 
   9   2   7       53.30       58.19      6.15 o 
  -5   3   7        0.08        0.52      1.04 o 
  -4   3   7        7.58        8.44      1.42 o 
  -3   3   7        0.16        0.74      0.91 o 
  -2   3   7        0.23        1.22      0.99 o 
  -1   3   7        0.74        1.01      0.78 o 
   0   3   7        7.65        6.00      1.12 o 
   1   3   7       73.53       69.84      3.42 o 
   2   3   7        0.14        0.54      0.67 o 
   3   3   7        0.13        0.07      0.35 o 
   4   3   7       37.78       33.93      1.57 o 
   5   3   7      152.87      159.49      3.00 o 
   6   3   7       35.62       35.55      1.60 o 
   7   3   7        8.84        7.74      1.72 o 
   8   3   7        1.78        0.12      1.03 o 
   9   3   7        3.10        1.50      2.78 o 
  -4   4   7       23.83       25.31      2.55 o 
  -3   4   7       74.83       77.46      5.15 o 
  -2   4   7      123.88      116.39      5.09 o 
  -1   4   7      202.01      204.74      5.35 o 
   0   4   7      184.97      179.93      4.83 o 
   1   4   7       72.28       67.99      2.30 o 
   2   4   7      117.81      122.33      2.67 o 
   3   4   7      246.38      245.79      3.76 o 
   4   4   7       99.36       99.61      2.60 o 
   5   4   7      150.61      151.08      3.04 o 
   6   4   7       84.03       85.91      3.99 o 
   7   4   7       46.78       43.32      2.32 o 
   8   4   7      132.91      136.64      4.74 o 
   9   4   7       61.95       61.68      7.21 o 
  -3   5   7        1.52        1.59      1.11 o 
  -2   5   7        1.78        1.72      0.86 o 
  -1   5   7       24.98       27.25      2.76 o 
   0   5   7       29.12       29.99      1.56 o 
   1   5   7        0.63        0.13      0.51 o 
   2   5   7       31.59       33.18      2.24 o 
   3   5   7        1.52        1.42      0.59 o 
   4   5   7       37.51       32.80      1.54 o 
   5   5   7        5.92        6.93      0.95 o 
   6   5   7       21.26       23.78      2.18 o 
   7   5   7       48.76       49.80      2.52 o 
   8   5   7       56.67       54.18      2.25 o 
   9   5   7        9.15       11.35      2.87 o 
  -2   6   7       23.66       22.07      2.67 o 
  -1   6   7        8.45        8.95      0.99 o 
   0   6   7       92.11       89.81      3.01 o 
   1   6   7       31.81       32.57      1.59 o 
   2   6   7       18.85       20.41      1.53 o 
   3   6   7      119.52      113.59      2.93 o 
   4   6   7       26.55       26.86      1.85 o 
   5   6   7        1.02        2.46      0.89 o 
   6   6   7       53.48       59.48      3.57 o 
   7   6   7       27.77       27.11      1.67 o 
   8   6   7       32.69       34.04      4.33 o 
  -1   7   7        0.15        0.00      0.79 o 
   0   7   7       38.74       40.94      3.33 o 
   1   7   7       20.79       24.63      2.93 o 
   2   7   7       14.46       15.26      1.55 o 
   3   7   7      109.10      112.36      4.11 o 
   4   7   7       43.26       46.37      2.44 o 
   5   7   7       32.74       34.92      2.25 o 
   6   7   7       19.07       21.33      1.82 o 
   7   7   7       50.03       58.26      4.04 o 
   8   7   7       40.73       44.48      2.30 o 
   1   8   7        5.20        3.43      1.09 o 
   2   8   7        4.27        5.40      1.14 o 
   3   8   7       25.74       22.61      1.95 o 
   4   8   7       10.50        6.22      1.38 o 
   5   8   7        9.19        9.32      1.19 o 
   6   8   7       26.39       20.78      1.63 o 
   7   8   7        5.55        4.87      1.07 o 
  -3  -7   8       22.28       17.75      2.03 o 
  -2  -7   8      135.71      136.48      5.85 o 
  -1  -7   8       24.42       22.20      1.80 o 
   0  -7   8        4.30        2.69      1.25 o 
  -3  -6   8       19.52       12.61      1.37 o 
  -2  -6   8        4.35        4.90      1.24 o 
  -1  -6   8       12.97       14.78      1.58 o 
   0  -6   8        0.07        1.13      0.94 o 
   1  -6   8        1.60        4.03      1.26 o 
   2  -6   8        0.85        0.00      1.21 o 
  -5  -5   8       38.56       48.44      4.74 o 
  -4  -5   8        8.33       11.44      3.07 o 
  -2  -5   8      110.31      111.00      3.89 o 
  -1  -5   8       26.75       30.89      2.45 o 
   0  -5   8       55.40       59.78      4.47 o 
   1  -5   8       29.60       26.93      2.50 o 
   2  -5   8       28.39       24.83      2.30 o 
   3  -5   8        0.60        0.00      1.04 o 
  -6  -4   8       35.71       36.19      2.56 o 
  -5  -4   8        8.66        7.26      1.21 o 
  -4  -4   8       11.89        8.19      1.93 o 
  -3  -4   8       11.79        9.05      2.23 o 
  -1  -4   8        2.01        1.70      0.99 o 
   0  -4   8       10.03        8.96      1.02 o 
   1  -4   8      213.74      209.30      5.17 o 
   2  -4   8        1.16        0.19      0.90 o 
   3  -4   8       12.11        9.11      1.68 o 
   4  -4   8        2.48        1.01      1.57 o 
  -6  -3   8       58.34       60.04      2.70 o 
  -5  -3   8       54.01       54.51      3.80 o 
  -4  -3   8       15.29       15.80      2.69 o 
  -3  -3   8       31.75       39.00      3.41 o 
  -2  -3   8       59.79       62.14      2.07 o 
  -1  -3   8        1.48        1.61      0.86 o 
   0  -3   8       40.23       39.57      2.85 o 
   1  -3   8        7.99        6.72      1.07 o 
   2  -3   8      476.21      478.86     10.17 o 
   3  -3   8        2.65        0.82      1.49 o 
   4  -3   8       12.42        9.42      1.95 o 
   5  -3   8       14.06       13.94      2.32 o 
  -6  -2   8       86.90       90.68      3.41 o 
  -5  -2   8       66.31       67.06      2.46 o 
  -4  -2   8       49.93       48.45      2.63 o 
  -3  -2   8      210.01      213.72      5.76 o 
  -2  -2   8      199.51      206.62      4.60 o 
  -1  -2   8      143.84      149.15      4.21 o 
   0  -2   8       57.37       58.22      3.33 o 
   1  -2   8       15.29       17.58      1.47 o 
   2  -2   8      848.00      848.45     14.50 o 
   3  -2   8        0.36        0.13      1.48 o 
   4  -2   8      235.81      228.16      6.63 o 
   5  -2   8       35.83       36.02      3.84 o 
   6  -2   8       46.16       45.49      4.45 o 
  -6  -1   8       21.23       21.54      1.92 o 
  -5  -1   8        9.85       10.47      1.34 o 
  -4  -1   8       29.02       31.76      2.37 o 
  -3  -1   8        2.21        2.23      0.68 o 
  -2  -1   8      128.03      131.09      3.78 o 
  -1  -1   8       29.45       29.31      1.86 o 
   0  -1   8        0.16        0.00      0.49 o 
   1  -1   8        0.29        0.21      0.62 o 
   2  -1   8        2.68        2.62      0.91 o 
   3  -1   8       28.17       22.74      2.09 o 
   4  -1   8        6.18        6.10      1.40 o 
   5  -1   8        6.20        7.29      1.95 o 
   6  -1   8      124.70      116.88      4.05 o 
   7  -1   8       12.04        5.63      1.97 o 
  -5   0   8       68.49       74.83      3.08 o 
  -4   0   8       88.56       89.29      3.08 o 
  -3   0   8        3.02        2.00      0.81 o 
  -2   0   8      399.74      429.97      6.73 o 
  -1   0   8      165.83      166.18      3.40 o 
   0   0   8      200.68      207.20      4.20 o 
   1   0   8      121.53      125.61      4.15 o 
   2   0   8      124.21      129.35      4.00 o 
   3   0   8      123.04      122.81      4.22 o 
   4   0   8       50.18       51.24      3.08 o 
   5   0   8       12.76       16.39      2.16 o 
   6   0   8      136.17      142.10      4.35 o 
   7   0   8       21.25       25.09      2.79 o 
  -5   1   8        6.45        3.59      1.17 o 
  -4   1   8      224.96      213.01      5.06 o 
  -3   1   8      131.53      132.03      3.66 o 
  -2   1   8      160.30      160.25      3.82 o 
  -1   1   8       66.70       71.66      2.57 o 
   0   1   8       34.27       33.11      1.85 o 
   1   1   8       60.97       58.63      2.26 o 
   2   1   8      258.40      245.50      5.08 o 
   3   1   8       60.86       61.83      5.14 o 
   4   1   8       77.43       68.78      6.20 o 
   5   1   8       41.56       45.74      3.21 o 
   6   1   8       63.71       55.05      2.79 o 
   7   1   8      124.87      126.18      3.19 o 
   8   1   8       25.61       24.84      2.06 o 
  -4   2   8       34.05       33.54      2.39 o 
  -3   2   8       26.12       30.21      2.10 o 
  -2   2   8        2.12        0.99      1.18 o 
  -1   2   8        0.17        0.00      0.67 o 
   0   2   8        2.89        4.00      1.34 o 
   1   2   8       73.44       72.65      3.84 o 
   2   2   8       18.55       17.56      1.80 o 
   3   2   8        0.13        0.00      0.65 o 
   4   2   8        2.97        2.66      0.91 o 
   5   2   8       13.55       13.11      2.03 o 
   6   2   8        1.37        0.70      0.62 o 
   7   2   8        7.62        7.06      1.13 o 
   8   2   8        7.44        7.27      1.44 o 
  -4   3   8      122.22      128.36      4.75 o 
  -3   3   8       53.18       54.13      3.17 o 
  -2   3   8       91.33       89.75      3.54 o 
  -1   3   8      102.08      107.88      3.67 o 
   0   3   8      198.46      190.14      4.88 o 
   1   3   8        4.78        3.91      1.30 o 
   2   3   8      186.34      180.00      4.65 o 
   3   3   8      165.21      167.54      4.50 o 
   4   3   8      108.00      109.36      2.98 o 
   5   3   8       15.43       17.28      1.02 o 
   6   3   8       33.70       35.25      1.66 o 
   7   3   8       35.78       37.82      3.62 o 
   8   3   8       22.35       25.30      2.89 o 
  -3   4   8        0.77        1.97      1.16 o 
  -2   4   8       17.49       16.21      2.01 o 
  -1   4   8       25.52       20.68      2.64 o 
   0   4   8       14.74       13.28      1.68 o 
   1   4   8        6.25        4.08      1.10 o 
   2   4   8        5.76        5.05      1.28 o 
   3   4   8       73.33       64.35      2.40 o 
   4   4   8       25.53       23.78      1.22 o 
   5   4   8       44.22       41.86      1.83 o 
   6   4   8        6.64        5.24      1.55 o 
   7   4   8        9.20       10.35      2.42 o 
   8   4   8       36.13       42.05      2.80 o 
  -2   5   8        6.98        5.38      1.49 o 
  -1   5   8       71.75       69.22      3.67 o 
   0   5   8       20.78       23.39      2.77 o 
   1   5   8       15.99       17.03      1.57 o 
   2   5   8       29.32       31.78      1.98 o 
   3   5   8       26.76       25.19      1.28 o 
   4   5   8       21.27       22.70      1.31 o 
   5   5   8       65.76       61.78      2.52 o 
   6   5   8       15.34       13.23      1.31 o 
   7   5   8       14.71       12.31      2.23 o 
   8   5   8       41.68       42.80      2.90 o 
  -1   6   8        7.75        8.35      1.40 o 
   0   6   8      119.10      113.75      3.65 o 
   1   6   8        0.16        0.00      0.81 o 
   2   6   8       74.92       79.53      2.35 o 
   3   6   8       72.60       70.25      2.80 o 
   4   6   8        8.05       11.08      1.52 o 
   5   6   8       64.12       71.97      2.81 o 
   6   6   8       63.44       69.95      2.90 o 
   7   6   8       38.18       39.78      2.43 o 
   1   7   8       37.70       36.09      1.85 o 
   2   7   8        0.12        0.87      0.76 o 
   3   7   8        2.54        2.00      0.93 o 
   4   7   8        0.42        0.81      0.86 o 
   5   7   8       42.29       35.92      2.28 o 
   6   7   8        4.20        2.49      1.05 o 
   7   7   8        3.57        3.66      1.23 o 
   4   8   8      194.66      178.46      5.96 o 
   5   8   8       32.17       20.16      1.93 o 
  -2  -6   9       36.77       35.81      2.74 o 
  -1  -6   9       28.66       32.24      3.00 o 
  -2  -5   9       36.67       29.74      2.19 o 
  -1  -5   9       25.46       21.70      2.38 o 
   0  -5   9        4.09        3.20      0.93 o 
   1  -5   9        0.24        0.00      0.87 o 
   2  -5   9       19.43       14.36      1.93 o 
  -4  -4   9       16.11       18.41      5.63 o 
  -2  -4   9       30.68       30.82      2.08 o 
  -1  -4   9       61.44       66.26      3.55 o 
   0  -4   9        4.69        6.22      0.97 o 
   1  -4   9       13.74       16.23      1.67 o 
   2  -4   9       16.52       18.84      2.06 o 
   3  -4   9        0.51        0.18      1.10 o 
  -5  -3   9       74.18       74.64      3.48 o 
  -4  -3   9       14.88       14.65      1.94 o 
  -3  -3   9       94.09       98.48      6.77 o 
  -2  -3   9        0.99        1.46      0.93 o 
  -1  -3   9      228.60      244.29      7.55 o 
   0  -3   9       38.82       41.70      1.80 o 
   1  -3   9       52.53       55.53      4.17 o 
   2  -3   9      153.24      156.14      4.83 o 
   3  -3   9       72.14       78.14      3.70 o 
   4  -3   9        1.58        1.45      1.24 o 
  -5  -2   9        6.86        6.72      1.14 o 
  -4  -2   9       15.61       13.91      1.74 o 
  -3  -2   9        8.99       10.35      1.44 o 
  -2  -2   9        6.50        5.29      1.04 o 
  -1  -2   9       26.88       23.63      2.32 o 
   0  -2   9        3.19        3.80      0.83 o 
   1  -2   9        0.09        0.00      0.68 o 
   2  -2   9       20.39       22.01      1.96 o 
   3  -2   9      109.62      105.06      4.15 o 
   4  -2   9        3.22        3.50      1.38 o 
   5  -2   9        2.08        0.31      1.33 o 
  -4  -1   9       26.83       33.10      1.97 o 
  -3  -1   9      159.13      161.72      4.79 o 
  -2  -1   9       80.57       91.80      2.86 o 
  -1  -1   9       74.92       85.41      2.31 o 
   0  -1   9       40.78       49.39      2.20 o 
   1  -1   9       65.49       71.00      4.00 o 
   2  -1   9       21.48       20.53      1.90 o 
   3  -1   9      435.45      478.89     10.21 o 
   4  -1   9        9.37       14.85      1.99 o 
   5  -1   9        9.67       10.49      1.99 o 
   6  -1   9       36.74       36.22      4.07 o 
  -4   0   9        7.80        5.63      1.21 o 
  -3   0   9      138.42      131.19      3.60 o 
  -2   0   9       22.66       19.73      1.65 o 
  -1   0   9      125.40      122.71      3.38 o 
   0   0   9       93.28       92.85      2.87 o 
   1   0   9       70.44       65.05      2.68 o 
   2   0   9        1.36        0.65      0.78 o 
   3   0   9      122.17      108.61      4.15 o 
   4   0   9      105.81      100.79      4.26 o 
   5   0   9       18.44       22.36      7.19 o 
   6   0   9       61.20       63.72      4.18 o 
  -4   1   9        6.16        6.38      1.25 o 
  -3   1   9      110.99      108.40      3.82 o 
  -2   1   9       28.61       28.59      2.85 o 
  -1   1   9        4.26        1.49      0.88 o 
   0   1   9        1.84        1.81      0.81 o 
   1   1   9       19.33       22.91      1.76 o 
   2   1   9       11.66       15.22      1.59 o 
   3   1   9        7.86       12.30      1.76 o 
   4   1   9        7.52       10.09      1.71 o 
   5   1   9        1.14        3.21      1.40 o 
   6   1   9        3.07        0.79      1.33 o 
   7   1   9       35.56       35.07      3.12 o 
  -3   2   9        3.24        2.35      1.59 o 
  -2   2   9      189.01      198.08      5.30 o 
  -1   2   9        5.98        7.27      1.25 o 
   0   2   9       99.79      107.01      3.58 o 
   1   2   9       71.78       80.10      3.05 o 
   2   2   9       64.23       63.20      4.72 o 
   3   2   9       70.32       73.22      4.16 o 
   4   2   9       27.76       27.14      2.64 o 
   5   2   9       25.83       27.83      2.84 o 
   6   2   9       12.11       11.09      1.93 o 
   7   2   9       32.35       34.11      3.03 o 
  -3   3   9       23.96       22.24      3.22 o 
  -2   3   9        3.04        4.30      1.30 o 
  -1   3   9       12.86       10.82      1.59 o 
   0   3   9       58.41       56.41      2.97 o 
   1   3   9       12.05       10.05      1.44 o 
   2   3   9      140.48      131.47      4.13 o 
   3   3   9        6.62        2.17      1.01 o 
   4   3   9       51.25       48.74      2.76 o 
   5   3   9        1.66        0.50      1.21 o 
   6   3   9       15.70       13.72      1.76 o 
   7   3   9       19.51       24.13      2.64 o 
  -2   4   9       14.94       11.85      1.88 o 
  -1   4   9       18.92       19.54      2.18 o 
   0   4   9       44.59       42.65      2.83 o 
   1   4   9        0.21        0.65      1.15 o 
   2   4   9       39.58       40.47      2.70 o 
   3   4   9       27.68       34.85      2.52 o 
   4   4   9       28.56       26.82      2.09 o 
   5   4   9       33.22       29.61      2.99 o 
   6   4   9        3.36        1.18      1.21 o 
   7   4   9       51.44       51.99      2.32 o 
  -1   5   9       25.51       24.97      2.60 o 
   0   5   9       38.13       33.10      2.82 o 
   1   5   9       36.60       38.50      2.91 o 
   2   5   9       15.84       16.12      2.05 o 
   3   5   9       70.98       69.27      2.82 o 
   4   5   9       54.91       57.34      2.65 o 
   5   5   9       99.30      103.49      3.92 o 
   6   5   9        1.10        1.55      0.99 o 
   7   5   9       89.78       94.87      3.81 o 
   1   6   9        1.56        0.32      1.14 o 
   2   6   9       13.74       11.51      1.86 o 
   3   6   9        1.64        3.57      1.19 o 
   4   6   9        0.08        0.24      0.63 o 
   5   6   9        1.41        1.02      0.77 o 
   6   6   9        0.04        0.00      0.78 o 
  -2  -4  10       62.53       55.46      3.14 o 
  -1  -4  10       32.42       33.32      2.87 o 
   0  -4  10       48.67       54.96      5.51 o 
   1  -4  10        9.13        5.74      1.34 o 
  -3  -3  10        0.35        1.50      1.28 o 
  -2  -3  10        5.55        5.90      1.52 o 
  -1  -3  10       22.83       21.84      2.36 o 
   0  -3  10        2.70        2.11      1.17 o 
   1  -3  10       10.58        9.04      1.40 o 
   2  -3  10        3.22        1.07      0.97 o 
   3  -3  10        3.25        4.65      1.55 o 
  -3  -2  10       30.98       30.03      3.47 o 
  -2  -2  10        0.75        1.10      1.37 o 
  -1  -2  10      138.26      150.34      6.31 o 
   0  -2  10        1.61        2.78      0.95 o 
   1  -2  10       29.92       37.13      2.26 o 
   2  -2  10      126.95      132.48      4.56 o 
   3  -2  10        2.19        3.19      1.34 o 
   4  -2  10       14.32       14.92      2.19 o 
  -3  -1  10       14.32       14.46      1.41 o 
  -2  -1  10       43.68       41.49      1.95 o 
  -1  -1  10       52.45       50.25      2.17 o 
   0  -1  10        6.58        3.53      1.60 o 
   1  -1  10       78.27       73.91      3.14 o 
   2  -1  10        4.42        5.47      1.23 o 
   3  -1  10      301.67      295.19      7.76 o 
   4  -1  10        2.03        3.06      1.37 o 
  -3   0  10        2.75        2.51      1.26 o 
  -2   0  10        9.83        8.50      1.33 o 
  -1   0  10        0.08        0.20      0.79 o 
   0   0  10        0.11        0.45      0.76 o 
   1   0  10        2.10        3.47      3.41 o 
   2   0  10       65.23       63.43      3.15 o 
   3   0  10      149.06      148.11      6.48 o 
   4   0  10       38.40       40.01      3.91 o 
   5   0  10       30.80       28.04      2.97 o 
  -2   1  10       37.20       42.56      5.52 o 
  -1   1  10      115.13      128.39      5.58 o 
   0   1  10       29.09       34.19      2.26 o 
   1   1  10       17.55       18.30      1.76 o 
   2   1  10       24.27       20.32      2.14 o 
   3   1  10        5.90        7.75      3.33 o 
   4   1  10       43.27       43.00      7.10 o 
   5   1  10       17.80       20.93      2.74 o 
  -2   2  10        3.83        3.77      1.21 o 
  -1   2  10      105.43      109.54      3.94 o 
   0   2  10        7.42        6.00      1.23 o 
   1   2  10       29.56       27.51      2.22 o 
   2   2  10       19.05       18.76      2.12 o 
   3   2  10       13.43       13.47      2.01 o 
   4   2  10       22.40       17.14      2.33 o 
   5   2  10       14.06       10.98      2.11 o 
   6   2  10        2.05        4.25      3.52 o 
  -1   3  10       76.54       83.62      3.75 o 
   0   3  10       13.75       15.11      1.86 o 
   1   3  10        4.85        2.70      1.12 o 
   2   3  10       15.27       20.40      3.36 o 
   3   3  10       45.65       40.28      2.72 o 
   4   3  10        2.16        0.00      1.17 o 
   5   3  10       12.60       11.64      3.08 o 
   6   3  10        4.79        4.39      1.38 o 
   0   4  10       39.62       38.69      2.98 o 
   1   4  10       27.30       23.02      2.33 o 
   2   4  10       14.48       19.49      2.33 o 
   3   4  10       90.63       89.05      3.80 o 
   4   4  10       34.26       36.49      4.83 o 
   5   4  10       30.85       33.30      2.61 o 
   2   5  10       20.98       22.36      2.38 o 
   3   5  10        2.40        1.22      1.20 o 
   4   5  10        0.24        0.00      0.87 o 
   0  -1  11       27.92       27.65      2.22 o 
   1  -1  11        2.03        3.34      1.42 o 
   2  -1  11        0.90        0.25      1.09 o 
   0   0  11       43.31       54.35      7.94 o 
   1   0  11        2.40        4.16      1.31 o 
   2   0  11        2.56        5.22      2.56 o 
   0   1  11       20.42       14.99      1.76 o 
   1   1  11        7.70        3.96      1.25 o 
   2   1  11       15.30       11.91      2.05 o 
   3   1  11        4.46        3.94      1.60 o 
   1   2  11       10.29       10.22      1.58 o 
   2   2  11       13.28       11.77      1.94 o 
   3   2  11        3.12        2.57      1.32 o 
                                                 
